# Supplementary material for: The impact of the Syrian conflict on population well-being
Source: Nat Commun. 2020 Aug 6;11:3899. doi: 10.1038/s41467-020-17369-0 (PMC7411009; doi:10.1038/s41467-020-17369-0)
Supplement: Supplementary file 4 — Source Data [file 41467_2020_17369_MOESM4_ESM.xlsx]

## Sheet: Figure 1a
Region	Frequency
Damascus	1043
Rural Damascus	1537
Sweida	229
Daraa	519
Homs	729
Hama	869
Tartus	455
Latakia	541
Aleppo	2696
Idlib	823
Deir ez-zor	682
Al- Hasakah	815
Ar-Raqqah	510

## Sheet: Figure 1b
Region	Health Care	Hope	Respect
	OR	b	OR
Damascus	0.666	-1.497	0.129
Rural Damascus	0.064	-1.317	0.056
Sweida	0.491	-1.388	0.083
Daraa	0.12	-0.55	0.126
Homs	0.204	-1.572	0.09
Hama	0.152	0.042	0.077
Tartus	1.327	-1.314	0.791
Latakia	0.758	-1.084	0.215
Aleppo	0.317	-2.222	0.163
Idlib	0.209	-1.775	0.148
Deir ez-zor	0.319	-2.075	0.056
Al- Hasakah	0.202	-1.192	0.069
Ar-Raqqah	0.693	-0.195	0.139

## Sheet: Figure 2
var	year	mean	sd	n
healthProblems	2008	0.224	0.41708	1201
healthProblems	2009	0.2399	0.42722	1013
healthProblems	2010	0.115	0.31919	1026
healthProblems	2011	0.1181	0.32278	2041
healthProblems	2012	0.1083	0.3109	1025
healthProblems	2013	0.1536	0.36076	1022
healthProblems	2015	0.1667	0.37286	1002
pain	2008	0.3478	0.47646	1202
pain	2009	0.3338	0.47169	2097
pain	2010	0.1535	0.36062	1023
pain	2011	0.256	0.43663	1004
pain	2012	0.1623	0.36885	2002
pain	2013	0.142	0.34922	993
pain	2015	0.1447	0.35198	1002
wellRested	2008	0.6341	0.48187	1189
wellRested	2009	0.656	0.47517	2084
wellRested	2010	0.6155	0.48673	1009
wellRested	2011	0.6655	0.47193	2012
wellRested	2012	0.6356	0.48141	1737
wellRested	2013	0.3955	0.48924	837
wellRested	2015	0.3744	0.48426	820
healthcare	2008	0.5794	0.49387	1184
healthcare	2009	0.6679	0.47118	1063
healthcare	2010	0.7706	0.42069	985
healthcare	2011	0.3967	0.48934	1941
healthcare	2012	0.3302	0.47053	957
healthcare	2013	0.3909	0.48821	944
healthcare	2015	0.3829	0.48634	969
food	2008	0.1299	0.33636	1193
food	2009	0.1591	0.36595	1081
food	2010
food	2011	0.3691	0.48268	1986
food	2012	0.4135	0.49259	1768
food	2013	0.5663	0.49589	807
food	2015	0.486	0.50011	819
shelter	2008	0.1114	0.31475	1194
shelter	2009	0.2129	0.40945	2095
shelter	2010	0.25	0.43323	1008
shelter	2011	0.1999	0.40003	1981
shelter	2012	0.2943	0.45585	1767
shelter	2013	0.4424	0.49696	850
shelter	2015	0.3442	0.47536	892
lifeSatisfaction	2008	5.4701	1.82296	1206
lifeSatisfaction	2009	5.0429	2.11277	2097
lifeSatisfaction	2010	4.4776	2.15094	2012
lifeSatisfaction	2011	4.0559	2.46105	2038
lifeSatisfaction	2012	3.169	2.49831	2000
lifeSatisfaction	2013	2.7409	2.38275	988
lifeSatisfaction	2015	3.5005	2.77664	963
hope	2008	6.4851	2.33902	1010
hope	2009	6.3826	2.46223	1785
hope	2010	5.7335	2.53402	1685
hope	2011	5.1719	2.58314	2019
hope	2012	5.3403	3.05779	1922
hope	2013	5.5711	2.83325	928
hope	2015	4.9107	2.92037	918
negativeEmotion	2008	0.3252	0.32076	1192
negativeEmotion	2009	0.3214	0.32305	1077
negativeEmotion	2010	0.2664	0.22796	1023
negativeEmotion	2011	0.5141	0.26114	2039
negativeEmotion	2012	0.6602	0.32664	1809
negativeEmotion	2013	0.6391	0.24597	943
negativeEmotion	2015	0.6156	0.27797	912
positiveEmotion	2008	0.6656	0.39956	1205
positiveEmotion	2009	0.6033	0.44807	2076
positiveEmotion	2010	0.5069	0.43249	2016
positiveEmotion	2011	0.6607	0.32674	2041
positiveEmotion	2012	0.4767	0.36645	2035
positiveEmotion	2013	0.3767	0.36559	1022
positiveEmotion	2015	0.3653	0.35382	1002
support	2008	0.7471	0.43488	1190
support	2009	0.8457	0.36138	1076
support	2010	0.9315	0.25269	993
support	2011	0.5759	0.49434	1938
support	2012	0.583	0.49319	1885
support	2013	0.5822	0.49348	876
support	2015	0.4617	0.49885	797
respect	2008	0.846	0.36108	1182
respect	2009	0.9175	0.27524	2084
respect	2010	0.8722	0.3339	1996
respect	2011	0.7871	0.40949	2024
respect	2012	0.6822	0.46575	1737
respect	2013	0.627	0.48387	858
respect	2015	0.5736	0.49484	849
freedom	2008	0.6125	0.48739	1151
freedom	2009	0.7422	0.43754	2017
freedom	2010	0.6455	0.47849	1890
freedom	2011	0.5294	0.49927	1821
freedom	2012	0.4674	0.49908	1746
freedom	2013	0.4614	0.49878	893
freedom	2015	0.4368	0.49628	854
death	2011.25	150
death	2011.33	959
death	2011.42	955
death	2011.5	672
death	2011.58	796
death	2011.67	1363
death	2011.75	1031
death	2011.83	1125
death	2011.92	708
death	2012	1667
death	2012.08	1505
death	2012.17	2799
death	2012.25	3849
death	2012.33	3437
death	2012.42	2909
death	2012.5	4800
death	2012.58	7616
death	2012.67	10216
death	2012.75	8116
death	2012.83	8401
death	2012.92	7954
death	2013	8332
death	2013.08	8249
death	2013.17	7574
death	2013.25	7831
death	2013.33	7397
death	2013.42	7031
death	2013.5	5294
death	2013.58	5808
death	2013.67	7562
death	2013.75	5262
death	2013.83	5359
death	2013.92	4971
death	2014	6307
death	2014.08	6518
death	2014.17	6558
death	2014.25	4788
death	2014.33	6240
death	2014.42	5100
death	2014.5	4775
death	2014.58	3945
death	2014.67	4349
death	2014.75	4402
death	2014.83	3408
death	2014.92	3032
death	2015	3342

## Sheet: Figure 3a
Region	Year	var	mean
Syria	2008	healthcare	0.540816
Syria	2009	healthcare	0.683673
Syria	2010	healthcare	0.770833
Syria	2011	healthcare	0.389474
Syria	2012	healthcare	0.319149
Syria	2013	healthcare	0.397849
Syria	2015	healthcare	0.391753
African Region	2006	healthcare	0.444231
African Region	2007	healthcare	0.449333
African Region	2008	healthcare	0.398639
African Region	2009	healthcare	0.343552
African Region	2010	healthcare	0.325283
African Region	2011	healthcare	0.394635
African Region	2012	healthcare	0.429042
African Region	2013	healthcare	0.372875
African Region	2014	healthcare	0.394829
African Region	2015	healthcare	0.415551
African Region	2016	healthcare	0.413568
Region of Americas	2006	healthcare	0.608152
Region of Americas	2007	healthcare	0.587511
Region of Americas	2008	healthcare	0.575001
Region of Americas	2009	healthcare	0.610859
Region of Americas	2010	healthcare	0.583118
Region of Americas	2011	healthcare	0.573703
Region of Americas	2012	healthcare	0.586787
Region of Americas	2013	healthcare	0.556706
Region of Americas	2014	healthcare	0.541308
Region of Americas	2015	healthcare	0.505419
Region of Americas	2016	healthcare	0.517127
Southeast Asia	2006	healthcare	0.716488
Southeast Asia	2007	healthcare	0.676536
Southeast Asia	2008	healthcare	0.700238
Southeast Asia	2009	healthcare	0.663176
Southeast Asia	2010	healthcare	0.623069
Southeast Asia	2011	healthcare	0.66647
Southeast Asia	2012	healthcare	0.679196
Southeast Asia	2013	healthcare	0.716613
Southeast Asia	2014	healthcare	0.737954
Southeast Asia	2015	healthcare	0.736939
Southeast Asia	2016	healthcare	0.741651
European Region	2006	healthcare	0.540412
European Region	2007	healthcare	0.593667
European Region	2008	healthcare	0.651446
European Region	2009	healthcare	0.59118
European Region	2010	healthcare	0.616048
European Region	2011	healthcare	0.610594
European Region	2012	healthcare	0.63062
European Region	2013	healthcare	0.608847
European Region	2014	healthcare	0.627379
European Region	2015	healthcare	0.64163
European Region	2016	healthcare	0.638348
Eastern Mediterranean Region	2006	healthcare	0.586935
Eastern Mediterranean Region	2007	healthcare	0.584659
Eastern Mediterranean Region	2008	healthcare	0.552928
Eastern Mediterranean Region	2009	healthcare	0.59281
Eastern Mediterranean Region	2010	healthcare	0.536349
Eastern Mediterranean Region	2011	healthcare	0.539705
Eastern Mediterranean Region	2012	healthcare	0.457615
Eastern Mediterranean Region	2013	healthcare	0.52502
Eastern Mediterranean Region	2014	healthcare	0.518525
Eastern Mediterranean Region	2015	healthcare	0.528442
Eastern Mediterranean Region	2016	healthcare	0.549524
Western Pacific Region	2006	healthcare	0.70907
Western Pacific Region	2007	healthcare	0.751234
Western Pacific Region	2008	healthcare	0.707191
Western Pacific Region	2009	healthcare	0.76096
Western Pacific Region	2010	healthcare	0.728938
Western Pacific Region	2011	healthcare	0.710315
Western Pacific Region	2012	healthcare	0.742492
Western Pacific Region	2013	healthcare	0.75874
Western Pacific Region	2014	healthcare	0.723804
Western Pacific Region	2015	healthcare	0.735827
Western Pacific Region	2016	healthcare	0.723594
Syria	2008	negativeEmotion	0.377407
Syria	2009	negativeEmotion	0.325296
Syria	2010	negativeEmotion	0.266933
Syria	2011	negativeEmotion	0.512149
Syria	2012	negativeEmotion	0.666413
Syria	2013	negativeEmotion	0.647666
Syria	2015	negativeEmotion	0.625335
African Region	2006	negativeEmotion	0.236701
African Region	2007	negativeEmotion	0.232192
African Region	2008	negativeEmotion	0.230654
African Region	2009	negativeEmotion	0.187278
African Region	2010	negativeEmotion	0.183257
African Region	2011	negativeEmotion	0.227334
African Region	2012	negativeEmotion	0.219743
African Region	2013	negativeEmotion	0.256891
African Region	2014	negativeEmotion	0.278315
African Region	2015	negativeEmotion	0.290207
African Region	2016	negativeEmotion	0.337113
Region of Americas	2006	negativeEmotion	0.290385
Region of Americas	2007	negativeEmotion	0.264251
Region of Americas	2008	negativeEmotion	0.268826
Region of Americas	2009	negativeEmotion	0.261651
Region of Americas	2010	negativeEmotion	0.257672
Region of Americas	2011	negativeEmotion	0.284617
Region of Americas	2012	negativeEmotion	0.303581
Region of Americas	2013	negativeEmotion	0.30587
Region of Americas	2014	negativeEmotion	0.310643
Region of Americas	2015	negativeEmotion	0.327345
Region of Americas	2016	negativeEmotion	0.330275
Southeast Asia	2006	negativeEmotion	0.231487
Southeast Asia	2007	negativeEmotion	0.237037
Southeast Asia	2008	negativeEmotion	0.202136
Southeast Asia	2009	negativeEmotion	0.215451
Southeast Asia	2010	negativeEmotion	0.231182
Southeast Asia	2011	negativeEmotion	0.216603
Southeast Asia	2012	negativeEmotion	0.220754
Southeast Asia	2013	negativeEmotion	0.239448
Southeast Asia	2014	negativeEmotion	0.226497
Southeast Asia	2015	negativeEmotion	0.271106
Southeast Asia	2016	negativeEmotion	0.296104
European Region	2006	negativeEmotion	0.261092
European Region	2007	negativeEmotion	0.246597
European Region	2008	negativeEmotion	0.234708
European Region	2009	negativeEmotion	0.261622
European Region	2010	negativeEmotion	0.261387
European Region	2011	negativeEmotion	0.261327
European Region	2012	negativeEmotion	0.274618
European Region	2013	negativeEmotion	0.284128
European Region	2014	negativeEmotion	0.272434
European Region	2015	negativeEmotion	0.267393
European Region	2016	negativeEmotion	0.262956
Eastern Mediterranean Region	2006	negativeEmotion	0.311475
Eastern Mediterranean Region	2007	negativeEmotion	0.322299
Eastern Mediterranean Region	2008	negativeEmotion	0.30688
Eastern Mediterranean Region	2009	negativeEmotion	0.320831
Eastern Mediterranean Region	2010	negativeEmotion	0.32961
Eastern Mediterranean Region	2011	negativeEmotion	0.322787
Eastern Mediterranean Region	2012	negativeEmotion	0.340325
Eastern Mediterranean Region	2013	negativeEmotion	0.357006
Eastern Mediterranean Region	2014	negativeEmotion	0.355256
Eastern Mediterranean Region	2015	negativeEmotion	0.360191
Eastern Mediterranean Region	2016	negativeEmotion	0.356005
Western Pacific Region	2006	negativeEmotion	0.263338
Western Pacific Region	2007	negativeEmotion	0.214741
Western Pacific Region	2008	negativeEmotion	0.261066
Western Pacific Region	2009	negativeEmotion	0.234866
Western Pacific Region	2010	negativeEmotion	0.232335
Western Pacific Region	2011	negativeEmotion	0.230969
Western Pacific Region	2012	negativeEmotion	0.247072
Western Pacific Region	2013	negativeEmotion	0.245621
Western Pacific Region	2014	negativeEmotion	0.277905
Western Pacific Region	2015	negativeEmotion	0.269233
Western Pacific Region	2016	negativeEmotion	0.261301
Syria	2008	support	0.717172
Syria	2009	support	0.84
Syria	2010	support	0.927835
Syria	2011	support	0.578947
Syria	2012	support	0.586957
Syria	2013	support	0.588235
Syria	2015	support	0.468354
African Region	2006	support	0.743268
African Region	2007	support	0.709889
African Region	2008	support	0.671913
African Region	2009	support	0.730306
African Region	2010	support	0.779914
African Region	2011	support	0.739041
African Region	2012	support	0.739285
African Region	2013	support	0.728982
African Region	2014	support	0.736014
African Region	2015	support	0.696224
African Region	2016	support	0.695816
Region of Americas	2006	support	0.899886
Region of Americas	2007	support	0.856124
Region of Americas	2008	support	0.857018
Region of Americas	2009	support	0.866979
Region of Americas	2010	support	0.858386
Region of Americas	2011	support	0.838026
Region of Americas	2012	support	0.85116
Region of Americas	2013	support	0.859323
Region of Americas	2014	support	0.853259
Region of Americas	2015	support	0.845474
Region of Americas	2016	support	0.852323
Southeast Asia	2006	support	0.797718
Southeast Asia	2007	support	0.71785
Southeast Asia	2008	support	0.714244
Southeast Asia	2009	support	0.747727
Southeast Asia	2010	support	0.744515
Southeast Asia	2011	support	0.742093
Southeast Asia	2012	support	0.71403
Southeast Asia	2013	support	0.740455
Southeast Asia	2014	support	0.783773
Southeast Asia	2015	support	0.762957
Southeast Asia	2016	support	0.76436
European Region	2006	support	0.8858
European Region	2007	support	0.859399
European Region	2008	support	0.876319
European Region	2009	support	0.852423
European Region	2010	support	0.857244
European Region	2011	support	0.862017
European Region	2012	support	0.862482
European Region	2013	support	0.855531
European Region	2014	support	0.858997
European Region	2015	support	0.866916
European Region	2016	support	0.884094
Eastern Mediterranean Region	2006	support	0.825666
Eastern Mediterranean Region	2007	support	0.740948
Eastern Mediterranean Region	2008	support	0.679411
Eastern Mediterranean Region	2009	support	0.812817
Eastern Mediterranean Region	2010	support	0.798046
Eastern Mediterranean Region	2011	support	0.748633
Eastern Mediterranean Region	2012	support	0.741153
Eastern Mediterranean Region	2013	support	0.723374
Eastern Mediterranean Region	2014	support	0.719648
Eastern Mediterranean Region	2015	support	0.713941
Eastern Mediterranean Region	2016	support	0.763656
Western Pacific Region	2006	support	0.824543
Western Pacific Region	2007	support	0.859264
Western Pacific Region	2008	support	0.790578
Western Pacific Region	2009	support	0.821197
Western Pacific Region	2010	support	0.847963
Western Pacific Region	2011	support	0.808978
Western Pacific Region	2012	support	0.81855
Western Pacific Region	2013	support	0.837104
Western Pacific Region	2014	support	0.812605
Western Pacific Region	2015	support	0.831337
Western Pacific Region	2016	support	0.839856

## Sheet: Figure 3b
Group	t_to_event	variable	mean
Disaster	-5.26667	healthcare	0.472281
Disaster	-4.53333	healthcare	0.521361
Disaster	-3.4375	healthcare	0.490142
Disaster	-2.5	healthcare	0.542887
Disaster	-1.4375	healthcare	0.476514
Disaster	-0.588235	healthcare	0.491218
Disaster	0.733333	healthcare	0.509838
Disaster	1.41176	healthcare	0.502213
Disaster	2.41176	healthcare	0.523259
Disaster	3.41176	healthcare	0.520681
Disaster	4.41176	healthcare	0.524653
Protest	-4.2	healthcare	0.582846
Protest	-3.2	healthcare	0.609209
Protest	-2.2	healthcare	0.640192
Protest	-1.33333	healthcare	0.649085
Protest	-0.333333	healthcare	0.631241
Protest	0.8	healthcare	0.610935
Protest	1.8	healthcare	0.599326
Protest	2.8	healthcare	0.562721
Protest	3.8	healthcare	0.574428
Protest	4.8	healthcare	0.596994
Protest	5.88889	healthcare	0.554881
Syria	-3	healthcare	0.540816
Syria	-2	healthcare	0.683673
Syria	-1	healthcare	0.770833
Syria	0	healthcare	0.389474
Syria	1	healthcare	0.319149
Syria	2	healthcare	0.397849
Syria	4	healthcare	0.391753
War-torn	-6	healthcare	0.459079
War-torn	-5.85714	healthcare	0.437006
War-torn	-4.33333	healthcare	0.502911
War-torn	-2.75	healthcare	0.40137
War-torn	-2.33333	healthcare	0.410149
War-torn	-0.75	healthcare	0.426903
War-torn	0.25	healthcare	0.454418
War-torn	1.25	healthcare	0.437909
War-torn	2.25	healthcare	0.484913
War-torn	3.25	healthcare	0.483839
War-torn	4.25	healthcare	0.501106
Disaster	-5.26667	negativeEmotion	0.258087
Disaster	-4.53333	negativeEmotion	0.260307
Disaster	-3.4375	negativeEmotion	0.258029
Disaster	-2.5	negativeEmotion	0.256496
Disaster	-1.4375	negativeEmotion	0.247001
Disaster	-0.588235	negativeEmotion	0.250836
Disaster	0.733333	negativeEmotion	0.259856
Disaster	1.41176	negativeEmotion	0.282627
Disaster	2.41176	negativeEmotion	0.285223
Disaster	3.41176	negativeEmotion	0.298533
Disaster	4.41176	negativeEmotion	0.314196
Protest	-4.2	negativeEmotion	0.275642
Protest	-3.2	negativeEmotion	0.247447
Protest	-2.2	negativeEmotion	0.240343
Protest	-1.33333	negativeEmotion	0.232429
Protest	-0.333333	negativeEmotion	0.223323
Protest	0.8	negativeEmotion	0.242265
Protest	1.8	negativeEmotion	0.270644
Protest	2.8	negativeEmotion	0.302396
Protest	3.8	negativeEmotion	0.274122
Protest	4.8	negativeEmotion	0.296255
Protest	5.88889	negativeEmotion	0.287828
Syria	-3	negativeEmotion	0.377407
Syria	-2	negativeEmotion	0.325296
Syria	-1	negativeEmotion	0.266933
Syria	0	negativeEmotion	0.512149
Syria	1	negativeEmotion	0.666413
Syria	2	negativeEmotion	0.647666
Syria	4	negativeEmotion	0.625335
War-torn	-6	negativeEmotion	0.276673
War-torn	-5.85714	negativeEmotion	0.285837
War-torn	-4.33333	negativeEmotion	0.276966
War-torn	-2.75	negativeEmotion	0.26644
War-torn	-2.33333	negativeEmotion	0.309297
War-torn	-0.75	negativeEmotion	0.282672
War-torn	0.25	negativeEmotion	0.260646
War-torn	1.25	negativeEmotion	0.290953
War-torn	2.25	negativeEmotion	0.278873
War-torn	3.25	negativeEmotion	0.291156
War-torn	4.25	negativeEmotion	0.286732
Disaster	-5.26667	support	0.794185
Disaster	-4.53333	support	0.77462
Disaster	-3.4375	support	0.760039
Disaster	-2.5	support	0.80401
Disaster	-1.4375	support	0.793818
Disaster	-0.588235	support	0.767637
Disaster	0.733333	support	0.776266
Disaster	1.41176	support	0.74731
Disaster	2.41176	support	0.770519
Disaster	3.41176	support	0.747823
Disaster	4.41176	support	0.768271
Protest	-4.2	support	0.857438
Protest	-3.2	support	0.821292
Protest	-2.2	support	0.807215
Protest	-1.33333	support	0.850398
Protest	-0.333333	support	0.869837
Protest	0.8	support	0.818423
Protest	1.8	support	0.829728
Protest	2.8	support	0.833681
Protest	3.8	support	0.834902
Protest	4.8	support	0.810687
Protest	5.88889	support	0.829725
Syria	-3	support	0.717172
Syria	-2	support	0.84
Syria	-1	support	0.927835
Syria	0	support	0.578947
Syria	1	support	0.586957
Syria	2	support	0.588235
Syria	4	support	0.468354
War-torn	-6	support	0.736536
War-torn	-5.85714	support	0.779874
War-torn	-4.33333	support	0.665077
War-torn	-2.75	support	0.729221
War-torn	-2.33333	support	0.779504
War-torn	-0.75	support	0.715976
War-torn	0.25	support	0.749033
War-torn	1.25	support	0.768271
War-torn	2.25	support	0.77149
War-torn	3.25	support	0.766404
War-torn	4.25	support	0.797615

## Sheet: Figure 4
Name	lifeSatisfaction
Afghanistan	-0.248955
Albania	-0.234564
Algeria	0.0279684
Angola	-0.619662
Azerbaijan	0.465644
Argentina	0.281898
Australia	-0.00538005
Austria	-0.0831511
Bahrain	0.297966
Bangladesh	-0.0340496
Armenia	-0.0899503
Belgium	-0.183138
Bhutan	-0.0532013
Bolivia	0.234122
Bosnia and Herzegovina	0.207154
Botswana	-0.658335
Brazil	0.0619398
Belize	-0.138842
Bulgaria	0.606998
Myanmar	0.0903105
Burundi	-0.359362
Belarus	0.00507794
Cambodia	0.146277
Cameroon	0.239319
Canada	-0.0992464
Central African Republic	-0.643341
Sri Lanka	0.0941503
Chad	0.00265186
Chile	0.453785
China	0.432401
Taiwan	0.335989
Colombia	0.184738
Comoros	0.0484156
Congo Brazzaville	0.135626
Congo (Kinshasa)	-0.0250634
Costa Rica	-0.0847876
Croatia	-0.0930098
Cuba	0.212154
Cyprus	-0.630938
Czech Republic	0.158608
Benin	0.0866101
Denmark	-0.265872
Domincan Republic	0.124056
Ecuador	0.581544
El Salvador	0.274476
Ethiopia	-0.163519
Estonia	0.173284
Finland	-0.0942611
France	-0.221366
Djibouti	-0.253071
Gabon	0.21728
Georgia	0.367465
Palestine	0.173642
Germany	0.28569
Ghana	-0.326408
Greece	-0.636493
Guatemala	0.129769
Guinea	-0.287139
Guyana	0.116263
Haiti	-0.0176514
Honduras	-0.192327
Hong Kong	0.126182
Hungary	0.175351
Iceland	0.272329
India	-0.488865
Indonesia	0.122617
Iran	-0.369428
Iraq	-0.270876
Ireland	-0.221436
Israel	0.0381284
Italy	-0.52599
Ivory Coast	0.0287104
Jamaica	-0.272208
Japan	-0.135797
Kazakhstan	0.126167
Jordan	-0.370415
Kenya	0.065254
South Korea	0.285618
Kuwait	-0.259207
Kyrgyzstan	0.269092
Laos	-0.0859118
Lebanon	0.0513953
Lesotho	-0.494322
Latvia	0.668926
Liberia	-0.364509
Libya	-0.27696
Lithuania	0.0932906
Luxembourg	-0.092504
Madagascar	-0.389915
Malawi	-0.370733
Malaysia	0.121782
Mali	0.0477117
Malta	0.321946
Mauritania	-0.0553312
Mauritius	-0.0652288
Mexico	0.0511555
Mongolia	0.331373
Moldova	0.465193
Montenegro	0.0820034
Morocco	0.285901
Mozambique	-0.116282
Namibia	-0.221615
Nepal	0.206714
Netherlands	-0.102467
New Zealand	-0.0765464
Nicaragua	0.780852
Niger	-0.0954542
Nigeria	0.100407
Norway	0.0370283
Pakistan	-0.0472619
Panama	-0.114146
Paraguay	0.314517
Peru	0.480737
Philippines	0.402437
Poland	0.156472
Portugal	-0.0976647
Puerto Rico	0.180473
Qatar	-0.165384
Romania	0.404364
Russia	0.485843
Rwanda	-0.547772
Saudi Arabia	-0.430822
Senegal	-0.147355
Serbia	0.556022
Sierra Leone	0.753115
Singapore	-0.0307484
Slovakia	0.34066
Vietnam	-0.139728
Slovenia	-0.00808673
Somalia	0.1336
South Africa	-0.368259
Zimbabwe	0.236251
Spain	-0.432505
South Sudan	-0.307904
Sudan	-0.207981
Suriname	0.0997705
Swaziland	-0.174549
Sweden	-0.0218009
Switzerland	0.0130676
Syria	-2.37541
Tajikistan	0.307296
Thailand	0.379511
Togo	0.430238
Trinidad and Tobago	0.161728
United Arab Emirates	-0.212116
Tunisia	-0.221163
Turkey	0.187043
Turkmenistan	-0.216687
Uganda	-0.165249
Ukraine	-0.57733
Macedonia	0.518769
Egypt	-0.434983
United Kingdom	-0.139555
Tanzania	-0.416715
United States	-0.22616
Burkina Faso	0.0373232
Uruguay	0.443212
Uzbekistan	0.519203
Venezuela	-1.01425
Yemen	-0.602862
Zambia	-0.0634966
Kosovo	0.111589
Oman	-0.304986

## Sheet: Supplementary Figure 1
var	year	gender	mean	sd	n
food	2008	men	0.213	0.4098	606
food	2009	men	0.1744	0.37982	553
food	2010	men
food	2011	men	0.3648	0.48161	1011
food	2012	men	0.458	0.49851	882
food	2013	men	0.5469	0.4984	410
food	2015	men	0.5071	0.50056	413
food	2008	women	0.1108	0.31416	566
food	2009	women	0.1466	0.35401	528
food	2010	women
food	2011	women	0.3686	0.48268	965
food	2012	women	0.3861	0.48713	876
food	2013	women	0.5889	0.49266	394
food	2015	women	0.4437	0.49743	403
freedom	2008	men	0.6802	0.46677	603
freedom	2009	men	0.7826	0.41264	1037
freedom	2010	men	0.6733	0.46926	952
freedom	2011	men	0.5182	0.49994	936
freedom	2012	men	0.4828	0.49998	903
freedom	2013	men	0.4524	0.49828	451
freedom	2015	men	0.5132	0.50039	444
freedom	2008	women	0.6397	0.48052	558
freedom	2009	women	0.7117	0.45322	974
freedom	2010	women	0.6202	0.48561	929
freedom	2011	women	0.5435	0.49839	878
freedom	2012	women	0.4496	0.49775	844
freedom	2013	women	0.4574	0.49875	437
freedom	2015	women	0.3792	0.48577	417
healthProblems	2008	men	0.2364	0.42524	617
healthProblems	2009	men	0.2314	0.42216	525
healthProblems	2010	men	0.0948	0.29315	524
healthProblems	2011	men	0.132	0.33866	1042
healthProblems	2012	men	0.1137	0.31771	522
healthProblems	2013	men	0.148	0.35543	521
healthProblems	2015	men	0.1897	0.39247	509
healthProblems	2008	women	0.2759	0.44732	585
healthProblems	2009	women	0.2405	0.42786	486
healthProblems	2010	women	0.1417	0.3491	504
healthProblems	2011	women	0.1022	0.30301	999
healthProblems	2012	women	0.1013	0.30208	503
healthProblems	2013	women	0.1599	0.36692	501
healthProblems	2015	women	0.1545	0.36177	493
healthcare	2008	men	0.538	0.49896	613
healthcare	2009	men	0.6901	0.46286	546
healthcare	2010	men	0.7734	0.41908	500
healthcare	2011	men	0.4076	0.49164	997
healthcare	2012	men	0.3107	0.46323	492
healthcare	2013	men	0.3951	0.48938	485
healthcare	2015	men	0.3572	0.47965	495
healthcare	2008	women	0.5483	0.49809	578
healthcare	2009	women	0.6742	0.46911	518
healthcare	2010	women	0.7629	0.42577	487
healthcare	2011	women	0.3768	0.48483	940
healthcare	2012	women	0.326	0.46924	463
healthcare	2013	women	0.4108	0.4925	465
healthcare	2015	women	0.4272	0.49519	477
support	2008	men	0.668	0.4713	618
support	2009	men	0.8343	0.37213	551
support	2010	men	0.9247	0.26412	510
support	2011	men	0.5689	0.49548	988
support	2012	men	0.6035	0.48944	951
support	2013	men	0.5742	0.49501	453
support	2015	men	0.4422	0.49725	413
support	2008	women	0.7597	0.42764	579
support	2009	women	0.8509	0.35657	526
support	2010	women	0.9442	0.22969	485
support	2011	women	0.5828	0.49336	952
support	2012	women	0.5728	0.49494	921
support	2013	women	0.5976	0.49096	420
support	2015	women	0.4873	0.50049	383
hope	2008	men	5.9429	2.74159	552
hope	2009	men	6.1528	2.37302	934
hope	2010	men	5.6515	2.5637	861
hope	2011	men	5.1237	2.62095	1032
hope	2012	men	5.3532	3.02154	987
hope	2013	men	5.5681	2.87105	460
hope	2015	men	4.6716	2.94468	472
hope	2008	women	6.7335	2.07658	496
hope	2009	women	6.5385	2.39476	854
hope	2010	women	5.8524	2.44784	811
hope	2011	women	5.1785	2.53268	989
hope	2012	women	5.4061	3.09077	938
hope	2013	women	5.6964	2.8328	463
hope	2015	women	5.1004	2.83394	450
lifeSatisfaction	2008	men	5.1177	2.13429	618
lifeSatisfaction	2009	men	4.7904	2.06732	1078
lifeSatisfaction	2010	men	4.4145	2.20683	1029
lifeSatisfaction	2011	men	4.0121	2.40767	1039
lifeSatisfaction	2012	men	3.2308	2.49989	1022
lifeSatisfaction	2013	men	2.6861	2.41795	507
lifeSatisfaction	2015	men	3.4882	2.76721	481
lifeSatisfaction	2008	women	5.539	1.64419	590
lifeSatisfaction	2009	women	5.1782	2.03043	1020
lifeSatisfaction	2010	women	4.5173	2.0922	983
lifeSatisfaction	2011	women	4.0647	2.5585	999
lifeSatisfaction	2012	women	3.0949	2.51632	973
lifeSatisfaction	2013	women	2.689	2.28182	483
lifeSatisfaction	2015	women	3.4357	2.85889	481
negativeEmotion	2008	men	0.3846	0.34158	615
negativeEmotion	2009	men	0.3152	0.31645	552
negativeEmotion	2010	men	0.2545	0.22389	523
negativeEmotion	2011	men	0.5097	0.25321	1042
negativeEmotion	2012	men	0.6541	0.33131	930
negativeEmotion	2013	men	0.6564	0.24208	490
negativeEmotion	2015	men	0.6127	0.28827	464
negativeEmotion	2008	women	0.3734	0.31928	582
negativeEmotion	2009	women	0.3264	0.33067	525
negativeEmotion	2010	women	0.2748	0.24147	500
negativeEmotion	2011	women	0.519	0.26784	998
negativeEmotion	2012	women	0.6762	0.32131	870
negativeEmotion	2013	women	0.633	0.24876	457
negativeEmotion	2015	women	0.6267	0.26392	456
positiveEmotion	2008	men	0.6312	0.41297	618
positiveEmotion	2009	men	0.6291	0.44635	1070
positiveEmotion	2010	men	0.511	0.43422	1029
positiveEmotion	2011	men	0.6532	0.31506	1042
positiveEmotion	2012	men	0.472	0.36939	1043
positiveEmotion	2013	men	0.4055	0.36194	521
positiveEmotion	2015	men	0.3759	0.35846	509
positiveEmotion	2008	women	0.6227	0.40403	589
positiveEmotion	2009	women	0.5763	0.45295	1006
positiveEmotion	2010	women	0.512	0.42769	992
positiveEmotion	2011	women	0.6574	0.3359	999
positiveEmotion	2012	women	0.4784	0.36332	995
positiveEmotion	2013	women	0.3566	0.37087	501
positiveEmotion	2015	women	0.343	0.34552	493
pain	2008	men	0.3534	0.47842	618
pain	2009	men	0.3153	0.46487	1079
pain	2010	men	0.1546	0.36189	521
pain	2011	men	0.2861	0.45238	511
pain	2012	men	0.1343	0.34113	1036
pain	2013	men	0.145	0.35243	510
pain	2015	men	0.1787	0.38351	509
pain	2008	women	0.4151	0.49315	587
pain	2009	women	0.3378	0.4732	1019
pain	2010	women	0.167	0.37335	503
pain	2011	women	0.2356	0.42482	492
pain	2012	women	0.1886	0.39143	962
pain	2013	women	0.146	0.35352	481
pain	2015	women	0.1213	0.32682	493
respect	2008	men	0.8338	0.37261	613
respect	2009	men	0.9247	0.26398	1074
respect	2010	men	0.8941	0.30783	1019
respect	2011	men	0.7752	0.41765	1035
respect	2012	men	0.6868	0.46408	863
respect	2013	men	0.5882	0.49274	425
respect	2015	men	0.5586	0.49714	428
respect	2008	women	0.7835	0.41224	579
respect	2009	women	0.9095	0.28701	1007
respect	2010	women	0.8567	0.35051	975
respect	2011	women	0.8027	0.39819	989
respect	2012	women	0.6781	0.4675	858
respect	2013	women	0.6304	0.48326	426
respect	2015	women	0.5888	0.49264	423
wellRested	2008	men	0.5487	0.49803	615
wellRested	2009	men	0.6461	0.47841	1069
wellRested	2010	men	0.6096	0.48831	513
wellRested	2011	men	0.6619	0.47331	1030
wellRested	2012	men	0.6555	0.47548	866
wellRested	2013	men	0.3794	0.48581	417
wellRested	2015	men	0.3517	0.4781	400
wellRested	2008	women	0.5872	0.49276	585
wellRested	2009	women	0.6728	0.46942	1013
wellRested	2010	women	0.5873	0.49282	494
wellRested	2011	women	0.6671	0.47149	984
wellRested	2012	women	0.6208	0.48547	854
wellRested	2013	women	0.3804	0.48607	419
wellRested	2015	women	0.3739	0.48442	407
shelter	2008	men	0.166	0.37239	606
shelter	2009	men	0.2098	0.40739	1079
shelter	2010	men	0.2525	0.43486	513
shelter	2011	men	0.1965	0.39756	1008
shelter	2012	men	0.3173	0.46567	898
shelter	2013	men	0.3848	0.48711	424
shelter	2015	men	0.3537	0.47864	456
shelter	2008	women	0.1027	0.30382	567
shelter	2009	women	0.2	0.40021	1016
shelter	2010	women	0.262	0.44018	494
shelter	2011	women	0.1994	0.39977	970
shelter	2012	women	0.288	0.45308	875
shelter	2013	women	0.5002	0.50058	428
shelter	2015	women	0.3335	0.47199	439

## Sheet: Supplementary Figure 2
var	year	age	mean	sd	n
food	2008	young	0.1724	0.37801	739
food	2009	young	0.137	0.34415	680
food	2010	young
food	2011	young	0.3758	0.48453	1198
food	2012	young	0.431	0.49545	1085
food	2013	young	0.5664	0.49606	504
food	2015	young	0.4697	0.49958	501
food	2008	middle	0.1281	0.3347	320
food	2009	middle	0.2223	0.41647	296
food	2010	middle
food	2011	middle	0.3338	0.47198	593
food	2012	middle	0.4081	0.49197	495
food	2013	middle	0.5765	0.49525	219
food	2015	middle	0.4989	0.50106	236
food	2008	old	0.2145	0.41233	110
food	2009	old	0.142	0.35067	106
food	2010	old
food	2011	old	0.4125	0.49362	186
food	2012	old	0.4083	0.49291	178
food	2013	old	0.55	0.5006	81
food	2015	old	0.4454	0.50018	79
freedom	2008	young	0.6567	0.47515	721
freedom	2009	young	0.7379	0.43997	1262
freedom	2010	young	0.6467	0.47819	1175
freedom	2011	young	0.5339	0.49908	1098
freedom	2012	young	0.4564	0.49833	1076
freedom	2013	young	0.4624	0.49904	542
freedom	2015	young	0.4469	0.49764	526
freedom	2008	middle	0.7048	0.45683	324
freedom	2009	middle	0.7432	0.43726	568
freedom	2010	middle	0.6574	0.47506	509
freedom	2011	middle	0.5235	0.49992	535
freedom	2012	middle	0.4932	0.50046	496
freedom	2013	middle	0.4151	0.49374	247
freedom	2015	middle	0.4687	0.50003	248
freedom	2008	old	0.5476	0.49998	112
freedom	2009	old	0.8353	0.37192	179
freedom	2010	old	0.6254	0.48526	196
freedom	2011	old	0.5301	0.50048	181
freedom	2012	old	0.4543	0.49934	174
freedom	2013	old	0.5128	0.50236	100
freedom	2015	old	0.3982	0.49239	87
healthProblems	2008	young	0.2496	0.43304	758
healthProblems	2009	young	0.1712	0.37694	632
healthProblems	2010	young	0.1178	0.32266	647
healthProblems	2011	young	0.1066	0.30873	1239
healthProblems	2012	young	0.1155	0.31991	628
healthProblems	2013	young	0.1547	0.36188	634
healthProblems	2015	young	0.1481	0.35548	614
healthProblems	2008	middle	0.2659	0.44248	327
healthProblems	2009	middle	0.294	0.45637	293
healthProblems	2010	middle	0.1207	0.32636	273
healthProblems	2011	middle	0.1171	0.32174	610
healthProblems	2012	middle	0.0838	0.2775	287
healthProblems	2013	middle	0.1232	0.3292	278
healthProblems	2015	middle	0.2054	0.40473	286
healthProblems	2008	old	0.2754	0.44871	113
healthProblems	2009	old	0.5077	0.50291	85
healthProblems	2010	old	0.1112	0.31588	108
healthProblems	2011	old	0.1878	0.39159	193
healthProblems	2012	old	0.1247	0.3319	110
healthProblems	2013	old	0.2269	0.42073	110
healthProblems	2015	old	0.2258	0.42018	102
healthcare	2008	young	0.5503	0.49779	753
healthcare	2009	young	0.6549	0.47577	667
healthcare	2010	young	0.768	0.42245	626
healthcare	2011	young	0.3962	0.48933	1168
healthcare	2012	young	0.3043	0.46048	585
healthcare	2013	young	0.392	0.4886	588
healthcare	2015	young	0.3811	0.48606	595
healthcare	2008	middle	0.5399	0.49918	323
healthcare	2009	middle	0.7236	0.44797	294
healthcare	2010	middle	0.7804	0.41477	259
healthcare	2011	middle	0.3918	0.48856	587
healthcare	2012	middle	0.3505	0.47799	278
healthcare	2013	middle	0.3709	0.48397	259
healthcare	2015	middle	0.3989	0.49057	275
healthcare	2008	old	0.4862	0.50208	111
healthcare	2009	old	0.7435	0.43887	102
healthcare	2010	old	0.7358	0.44314	101
healthcare	2011	old	0.3725	0.48481	182
healthcare	2012	old	0.3091	0.46467	92
healthcare	2013	old	0.545	0.50041	103
healthcare	2015	old	0.4327	0.4979	102
support	2008	young	0.705	0.45632	757
support	2009	young	0.8668	0.34008	676
support	2010	young	0.9401	0.23754	623
support	2011	young	0.5788	0.49397	1180
support	2012	young	0.5858	0.4928	1151
support	2013	young	0.5615	0.49666	539
support	2015	young	0.4536	0.49836	482
support	2008	middle	0.7113	0.45384	327
support	2009	middle	0.7703	0.42134	296
support	2010	middle	0.9202	0.27146	266
support	2011	middle	0.565	0.49619	571
support	2012	middle	0.6099	0.48825	523
support	2013	middle	0.6231	0.48562	240
support	2015	middle	0.4727	0.50033	233
support	2008	old	0.756	0.43145	109
support	2009	old	0.8882	0.31661	106
support	2010	old	0.9344	0.24868	105
support	2011	old	0.5891	0.4933	189
support	2012	old	0.5456	0.49918	196
support	2013	old	0.6266	0.48631	94
support	2015	old	0.5004	0.50314	80
hope	2008	young	6.3103	2.54068	639
hope	2009	young	6.4634	2.3592	1135
hope	2010	young	5.739	2.51604	1058
hope	2011	young	5.1158	2.61076	1224
hope	2012	young	5.3593	3.08516	1192
hope	2013	young	5.7292	2.83395	574
hope	2015	young	4.8689	2.85182	553
hope	2008	middle	6.3528	2.59582	293
hope	2009	middle	6.1391	2.43801	483
hope	2010	middle	5.764	2.46687	437
hope	2011	middle	5.1289	2.51431	608
hope	2012	middle	5.4467	2.94626	542
hope	2013	middle	5.3786	2.77057	253
hope	2015	middle	4.8969	3.00033	269
hope	2008	old	6.167	1.70468	112
hope	2009	old	6.092	2.38917	167
hope	2010	old	5.7862	2.58608	176
hope	2011	old	5.4422	2.55799	191
hope	2012	old	5.3212	3.17043	192
hope	2013	old	5.7225	3.1378	96
hope	2015	old	4.9061	2.89605	100
lifeSatisfaction	2008	young	5.3081	2.03369	759
lifeSatisfaction	2009	young	4.979	2.02948	1313
lifeSatisfaction	2010	young	4.4585	2.16351	1256
lifeSatisfaction	2011	young	4.0379	2.47102	1238
lifeSatisfaction	2012	young	3.196	2.5091	1221
lifeSatisfaction	2013	young	2.73	2.42143	615
lifeSatisfaction	2015	young	3.4717	2.91233	597
lifeSatisfaction	2008	middle	5.3877	1.8065	332
lifeSatisfaction	2009	middle	4.9774	2.03183	591
lifeSatisfaction	2010	middle	4.4499	2.14489	542
lifeSatisfaction	2011	middle	4.0236	2.49623	608
lifeSatisfaction	2012	middle	3.0231	2.50535	568
lifeSatisfaction	2013	middle	2.5526	2.23907	272
lifeSatisfaction	2015	middle	3.4371	2.67708	271
lifeSatisfaction	2008	old	5.1796	1.4239	113
lifeSatisfaction	2009	old	5.0128	2.3112	193
lifeSatisfaction	2010	old	4.5363	2.11172	214
lifeSatisfaction	2011	old	4.0831	2.52243	192
lifeSatisfaction	2012	old	3.3605	2.4999	206
lifeSatisfaction	2013	old	2.7912	2.2182	103
lifeSatisfaction	2015	old	3.4712	2.55919	94
negativeEmotion	2008	young	0.3498	0.32525	750
negativeEmotion	2009	young	0.3173	0.3262	678
negativeEmotion	2010	young	0.2748	0.2441	644
negativeEmotion	2011	young	0.5126	0.25937	1238
negativeEmotion	2012	young	0.6664	0.32744	1095
negativeEmotion	2013	young	0.6553	0.24374	584
negativeEmotion	2015	young	0.624	0.27319	566
negativeEmotion	2008	middle	0.4137	0.34231	332
negativeEmotion	2009	middle	0.3338	0.32669	295
negativeEmotion	2010	middle	0.2486	0.20824	272
negativeEmotion	2011	middle	0.5261	0.25758	609
negativeEmotion	2012	middle	0.6757	0.31787	529
negativeEmotion	2013	middle	0.6364	0.24896	259
negativeEmotion	2015	middle	0.6118	0.28542	259
negativeEmotion	2008	old	0.4602	0.31004	112
negativeEmotion	2009	old	0.3053	0.2961	105
negativeEmotion	2010	old	0.2447	0.21926	106
negativeEmotion	2011	old	0.4874	0.27507	193
negativeEmotion	2012	old	0.6208	0.34534	175
negativeEmotion	2013	old	0.6094	0.24467	104
negativeEmotion	2015	old	0.6152	0.27292	95
positiveEmotion	2008	young	0.6596	0.39625	758
positiveEmotion	2009	young	0.6483	0.43618	1301
positiveEmotion	2010	young	0.5158	0.43116	1269
positiveEmotion	2011	young	0.6596	0.32437	1239
positiveEmotion	2012	young	0.4677	0.36159	1252
positiveEmotion	2013	young	0.3968	0.36554	634
positiveEmotion	2015	young	0.3597	0.35714	614
positiveEmotion	2008	middle	0.5789	0.41807	332
positiveEmotion	2009	middle	0.5271	0.46455	583
positiveEmotion	2010	middle	0.5142	0.43598	540
positiveEmotion	2011	middle	0.6463	0.32528	610
positiveEmotion	2012	middle	0.4837	0.38104	578
positiveEmotion	2013	middle	0.3682	0.36608	278
positiveEmotion	2015	middle	0.3604	0.34082	286
positiveEmotion	2008	old	0.5544	0.44576	113
positiveEmotion	2009	old	0.5306	0.46124	190
positiveEmotion	2010	old	0.4768	0.41643	211
positiveEmotion	2011	old	0.655	0.33299	193
positiveEmotion	2012	old	0.4971	0.35309	207
positiveEmotion	2013	old	0.3269	0.37431	110
positiveEmotion	2015	old	0.3582	0.35867	102
pain	2008	young	0.3552	0.47888	756
pain	2009	young	0.2699	0.44405	1313
pain	2010	young	0.1787	0.38341	643
pain	2011	young	0.2735	0.4461	615
pain	2012	young	0.0777	0.26779	1210
pain	2013	young	0.1347	0.34167	616
pain	2015	young	0.1403	0.34753	614
pain	2008	middle	0.4123	0.49299	332
pain	2009	middle	0.3903	0.48824	591
pain	2010	middle	0.1039	0.30572	273
pain	2011	middle	0.2448	0.4307	300
pain	2012	middle	0.2413	0.42822	580
pain	2013	middle	0.1737	0.37952	273
pain	2015	middle	0.156	0.36353	286
pain	2008	old	0.501	0.50222	113
pain	2009	old	0.512	0.50117	191
pain	2010	old	0.199	0.4011	106
pain	2011	old	0.233	0.42515	89
pain	2012	old	0.4161	0.4941	209
pain	2013	old	0.1353	0.34367	102
pain	2015	old	0.1964	0.39924	102
respect	2008	young	0.8539	0.35346	747
respect	2009	young	0.9076	0.28969	1298
respect	2010	young	0.8816	0.32325	1241
respect	2011	young	0.7998	0.4003	1228
respect	2012	young	0.6707	0.47018	1058
respect	2013	young	0.6099	0.48824	526
respect	2015	young	0.5614	0.49668	529
respect	2008	middle	0.7311	0.44406	331
respect	2009	middle	0.9316	0.25273	587
respect	2010	middle	0.8631	0.34401	542
respect	2011	middle	0.7656	0.424	604
respect	2012	middle	0.7211	0.44892	476
respect	2013	middle	0.6011	0.4907	237
respect	2015	middle	0.5685	0.49633	236
respect	2008	old	0.7352	0.44326	109
respect	2009	old	0.939	0.23986	194
respect	2010	old	0.8743	0.33227	211
respect	2011	old	0.7895	0.40872	192
respect	2012	old	0.6495	0.4784	186
respect	2013	old	0.6278	0.48614	89
respect	2015	old	0.6621	0.47577	86
wellRested	2008	young	0.582	0.49355	753
wellRested	2009	young	0.6607	0.47367	1297
wellRested	2010	young	0.6083	0.4885	637
wellRested	2011	young	0.6682	0.47104	1221
wellRested	2012	young	0.6465	0.47827	1037
wellRested	2013	young	0.3947	0.48926	518
wellRested	2015	young	0.3614	0.48088	500
wellRested	2008	middle	0.5655	0.49644	330
wellRested	2009	middle	0.638	0.48098	589
wellRested	2010	middle	0.5691	0.49613	266
wellRested	2011	middle	0.6533	0.47631	602
wellRested	2012	middle	0.6131	0.48752	503
wellRested	2013	middle	0.3745	0.48506	229
wellRested	2015	middle	0.3751	0.48521	225
wellRested	2008	old	0.4949	0.50221	112
wellRested	2009	old	0.7097	0.45509	194
wellRested	2010	old	0.6201	0.48772	104
wellRested	2011	old	0.6749	0.46964	192
wellRested	2012	old	0.6624	0.47422	179
wellRested	2013	old	0.3077	0.46417	89
wellRested	2015	old	0.339	0.47624	83
shelter	2008	young	0.1253	0.33125	741
shelter	2009	young	0.2064	0.40489	1309
shelter	2010	young	0.2509	0.43387	631
shelter	2011	young	0.2014	0.4012	1201
shelter	2012	young	0.3243	0.46831	1107
shelter	2013	young	0.4562	0.49855	533
shelter	2015	young	0.3351	0.47247	546
shelter	2008	middle	0.1271	0.3336	320
shelter	2009	middle	0.2194	0.41416	592
shelter	2010	middle	0.2762	0.44794	269
shelter	2011	middle	0.1791	0.38376	589
shelter	2012	middle	0.2741	0.44651	499
shelter	2013	middle	0.392	0.48926	229
shelter	2015	middle	0.3638	0.48203	258
shelter	2008	old	0.2333	0.42492	109
shelter	2009	old	0.1479	0.35594	192
shelter	2010	old	0.2396	0.42885	106
shelter	2011	old	0.2351	0.42522	187
shelter	2012	old	0.2469	0.43252	167
shelter	2013	old	0.4932	0.50276	90
shelter	2015	old	0.3388	0.47591	91

## Sheet: Supplementary Figure 3
year	support	outcome	se	n	mean
2008	No Social Support	food	0.0251403	301	0.254354
2008	No Social Support	freedom	0.0267329	301	0.688559
2008	No Social Support	health	0.0272569	301	0.335598
2008	No Social Support	healthcare	0.0288077	301	0.530719
2008	No Social Support	hope	0.166192	301	5.46747
2008	No Social Support	lifeSatisfaction	0.131113	301	5.00011
2008	No Social Support	negativeEmotion	0.0198173	301	0.447877
2008	No Social Support	positiveEmotion	0.0246155	301	0.530757
2008	No Social Support	pain	0.0287836	301	0.463253
2008	No Social Support	respect	0.02386	301	0.781325
2008	No Social Support	rested	0.0288169	301	0.472212
2008	No Social Support	shelter	0.0238441	301	0.218241
2008	Social Support	food	0.0112559	889	0.129185
2008	Social Support	freedom	0.0159702	889	0.653425
2008	Social Support	health	0.0140389	889	0.226153
2008	Social Support	healthcare	0.0166992	889	0.548844
2008	Social Support	hope	0.0757374	889	6.61463
2008	Social Support	lifeSatisfaction	0.058689	889	5.46179
2008	Social Support	negativeEmotion	0.0108025	889	0.351616
2008	Social Support	positiveEmotion	0.0131716	889	0.668199
2008	Social Support	pain	0.0159574	889	0.345431
2008	Social Support	respect	0.0129202	889	0.819021
2008	Social Support	rested	0.0163608	889	0.610982
2008	Social Support	shelter	0.0100258	889	0.0990649
2009	No Social Support	food	0.0369957	166	0.344637
2009	No Social Support	freedom	0.0353406	166	0.70965
2009	No Social Support	health	0	166	NA
2009	No Social Support	healthcare	0.0382594	166	0.592028
2009	No Social Support	hope	0.215889	166	5.44261
2009	No Social Support	lifeSatisfaction	0.170293	166	4.51461
2009	No Social Support	negativeEmotion	0.0267661	166	0.418027
2009	No Social Support	positiveEmotion	0.0322544	166	0.433396
2009	No Social Support	pain	0.0388324	166	0.466037
2009	No Social Support	respect	0.0283422	166	0.842696
2009	No Social Support	rested	0.0389117	166	0.4883
2009	No Social Support	shelter	0.0325392	166	0.225638
2009	Social Support	food	0.0110545	910	0.127283
2009	Social Support	freedom	0.0140393	910	0.766162
2009	Social Support	health	0	910	NA
2009	Social Support	healthcare	0.015206	910	0.699562
2009	Social Support	hope	0.0677573	910	7.12722
2009	Social Support	lifeSatisfaction	0.0659653	910	5.68491
2009	Social Support	negativeEmotion	0.0105079	910	0.303309
2009	Social Support	positiveEmotion	0.0137568	910	0.587882
2009	Social Support	pain	0.0161045	910	0.380633
2009	Social Support	respect	0.00921663	910	0.915674
2009	Social Support	rested	0.0154207	910	0.683966
2009	Social Support	shelter	0.0111926	910	0.131047
2010	No Social Support	food	0	68	NA
2010	No Social Support	freedom	0.0602716	68	0.584926
2010	No Social Support	health	0.0318033	68	0.0730663
2010	No Social Support	healthcare	0.05374	68	0.738355
2010	No Social Support	hope	0.304567	68	4.69951
2010	No Social Support	lifeSatisfaction	0.274942	68	4.31863
2010	No Social Support	negativeEmotion	0.0276001	68	0.320128
2010	No Social Support	positiveEmotion	0.041069	68	0.500141
2010	No Social Support	pain	0.0534119	68	0.257036
2010	No Social Support	respect	0.0504548	68	0.782348
2010	No Social Support	rested	0.0599947	68	0.595179
2010	No Social Support	shelter	0.0534282	68	0.257157
2010	Social Support	food	0	925	NA
2010	Social Support	freedom	0.015627	925	0.656122
2010	Social Support	health	0.0102746	925	0.109545
2010	Social Support	healthcare	0.013744	925	0.774711
2010	Social Support	hope	0.0821323	925	5.78443
2010	Social Support	lifeSatisfaction	0.0681836	925	4.60173
2010	Social Support	negativeEmotion	0.00767719	925	0.261966
2010	Social Support	positiveEmotion	0.0115158	925	0.54235
2010	Social Support	pain	0.0117957	925	0.151525
2010	Social Support	respect	0.0114339	925	0.859449
2010	Social Support	rested	0.0161408	925	0.596333
2010	Social Support	shelter	0.0143365	925	0.254875
2011	No Social Support	food	0.0167015	822	0.355088
2011	No Social Support	freedom	0.0174464	822	0.512021
2011	No Social Support	health	0.0105579	822	0.1019
2011	No Social Support	healthcare	0.0170559	822	0.394238
2011	No Social Support	hope	0.0920645	822	5.30602
2011	No Social Support	lifeSatisfaction	0.0852158	822	3.95822
2011	No Social Support	negativeEmotion	0.00915941	822	0.514203
2011	No Social Support	positiveEmotion	0.0113443	822	0.64981
2011	No Social Support	pain	0.0146934	822	0.229778
2011	No Social Support	respect	0.0146199	822	0.772981
2011	No Social Support	rested	0.0166549	822	0.649227
2011	No Social Support	shelter	0.0130768	822	0.168922
2011	Social Support	food	0.0144831	1116	0.373017
2011	Social Support	freedom	0.014936	1116	0.53589
2011	Social Support	health	0.00962493	1116	0.116976
2011	Social Support	healthcare	0.0146028	1116	0.389344
2011	Social Support	hope	0.0746831	1116	5.0804
2011	Social Support	lifeSatisfaction	0.0755599	1116	4.10537
2011	Social Support	negativeEmotion	0.00775764	1116	0.508983
2011	Social Support	positiveEmotion	0.00979176	1116	0.657971
2011	Social Support	pain	0.0134672	1116	0.281051
2011	Social Support	respect	0.0118587	1116	0.805288
2011	Social Support	rested	0.0140109	1116	0.676414
2011	Social Support	shelter	0.0124336	1116	0.221373
2012	No Social Support	food	0.0175285	786	0.405872
2012	No Social Support	freedom	0.0178209	786	0.472469
2012	No Social Support	health	0.011363	786	0.11429
2012	No Social Support	healthcare	0.0161042	786	0.283827
2012	No Social Support	hope	0.11456	786	5.13767
2012	No Social Support	lifeSatisfaction	0.0876929	786	3.14106
2012	No Social Support	negativeEmotion	0.0127136	786	0.626726
2012	No Social Support	positiveEmotion	0.0132472	786	0.502806
2012	No Social Support	pain	0.0131492	786	0.161946
2012	No Social Support	respect	0.0164339	786	0.695061
2012	No Social Support	rested	0.0171697	786	0.636519
2012	No Social Support	shelter	0.0160607	786	0.281934
2012	Social Support	food	0.0148563	1099	0.412258
2012	Social Support	freedom	0.0150618	1099	0.469224
2012	Social Support	health	0.00748451	1099	0.0657821
2012	Social Support	healthcare	0.0141855	1099	0.328859
2012	Social Support	hope	0.0900682	1099	5.32849
2012	Social Support	lifeSatisfaction	0.076639	1099	3.17993
2012	Social Support	negativeEmotion	0.010416	1099	0.632734
2012	Social Support	positiveEmotion	0.0108843	1099	0.456902
2012	Social Support	pain	0.0111656	1099	0.163674
2012	Social Support	respect	0.0141881	1099	0.670319
2012	Social Support	rested	0.0144073	1099	0.648766
2012	Social Support	shelter	0.013934	1099	0.308042
2013	No Social Support	food	0.0261066	366	0.537285
2013	No Social Support	freedom	0.0260013	366	0.442153
2013	No Social Support	health	0.0197781	366	0.172547
2013	No Social Support	healthcare	0.0256105	366	0.396804
2013	No Social Support	hope	0.14679	366	5.79443
2013	No Social Support	lifeSatisfaction	0.129635	366	2.84301
2013	No Social Support	negativeEmotion	0.0128416	366	0.655395
2013	No Social Support	positiveEmotion	0.0186023	366	0.377749
2013	No Social Support	pain	0.0164978	366	0.111844
2013	No Social Support	respect	0.0257131	366	0.593994
2013	No Social Support	rested	0.0258365	366	0.419356
2013	No Social Support	shelter	0.0261307	366	0.469601
2013	Social Support	food	0.0218445	510	0.585148
2013	Social Support	freedom	0.0221544	510	0.484329
2013	Social Support	health	0.0154563	510	0.14167
2013	Social Support	healthcare	0.0219088	510	0.424368
2013	Social Support	hope	0.127857	510	5.52141
2013	Social Support	lifeSatisfaction	0.100919	510	2.62995
2013	Social Support	negativeEmotion	0.0113195	510	0.636053
2013	Social Support	positiveEmotion	0.0166186	510	0.375907
2013	Social Support	pain	0.0161897	510	0.158538
2013	Social Support	respect	0.021471	510	0.624238
2013	Social Support	rested	0.0213695	510	0.367092
2013	Social Support	shelter	0.0218364	510	0.414066
2015	No Social Support	food	0.0240388	429	0.446804
2015	No Social Support	freedom	0.0238337	429	0.416547
2015	No Social Support	health	0.0180983	429	0.168621
2015	No Social Support	healthcare	0.0238266	429	0.416108
2015	No Social Support	hope	0.144291	429	4.81051
2015	No Social Support	lifeSatisfaction	0.135433	429	3.45559
2015	No Social Support	negativeEmotion	0.0136645	429	0.601297
2015	No Social Support	positiveEmotion	0.0169696	429	0.367966
2015	No Social Support	pain	0.0172663	429	0.150136
2015	No Social Support	respect	0.0240329	429	0.55379
2015	No Social Support	rested	0.0235111	429	0.383686
2015	No Social Support	shelter	0.0228271	429	0.335581
2015	Social Support	food	0.0258673	368	0.432219
2015	Social Support	freedom	0.0260528	368	0.468124
2015	Social Support	health	0.0203745	368	0.187511
2015	Social Support	healthcare	0.0250579	368	0.360064
2015	Social Support	hope	0.149704	368	5.00575
2015	Social Support	lifeSatisfaction	0.145636	368	3.52633
2015	Social Support	negativeEmotion	0.0154666	368	0.597179
2015	Social Support	positiveEmotion	0.0179945	368	0.341694
2015	Social Support	pain	0.0181429	368	0.140562
2015	Social Support	respect	0.0259428	368	0.555754
2015	Social Support	rested	0.0249773	368	0.354342
2015	Social Support	shelter	0.0250733	368	0.360882

## Sheet: Supplementary Figure 4
Region	Year	var	mean
Syria	2008	support	0.717172
Syria	2009	support	0.84
Syria	2010	support	0.927835
Syria	2011	support	0.578947
Syria	2012	support	0.586957
Syria	2013	support	0.588235
Syria	2015	support	0.468354
African Region	2006	support	0.743268
African Region	2007	support	0.709889
African Region	2008	support	0.671913
African Region	2009	support	0.730306
African Region	2010	support	0.779914
African Region	2011	support	0.739041
African Region	2012	support	0.739285
African Region	2013	support	0.728982
African Region	2014	support	0.736014
African Region	2015	support	0.696224
African Region	2016	support	0.695816
Region of Americas	2006	support	0.899886
Region of Americas	2007	support	0.856124
Region of Americas	2008	support	0.857018
Region of Americas	2009	support	0.866979
Region of Americas	2010	support	0.858386
Region of Americas	2011	support	0.838026
Region of Americas	2012	support	0.85116
Region of Americas	2013	support	0.859323
Region of Americas	2014	support	0.853259
Region of Americas	2015	support	0.845474
Region of Americas	2016	support	0.852323
Southeast Asia	2006	support	0.797718
Southeast Asia	2007	support	0.71785
Southeast Asia	2008	support	0.714244
Southeast Asia	2009	support	0.747727
Southeast Asia	2010	support	0.744515
Southeast Asia	2011	support	0.742093
Southeast Asia	2012	support	0.71403
Southeast Asia	2013	support	0.740455
Southeast Asia	2014	support	0.783773
Southeast Asia	2015	support	0.762957
Southeast Asia	2016	support	0.76436
European Region	2006	support	0.8858
European Region	2007	support	0.859399
European Region	2008	support	0.876319
European Region	2009	support	0.852423
European Region	2010	support	0.857244
European Region	2011	support	0.862017
European Region	2012	support	0.862482
European Region	2013	support	0.855531
European Region	2014	support	0.858997
European Region	2015	support	0.866916
European Region	2016	support	0.884094
Eastern Mediterranean Region	2006	support	0.825666
Eastern Mediterranean Region	2007	support	0.740948
Eastern Mediterranean Region	2008	support	0.679411
Eastern Mediterranean Region	2009	support	0.812817
Eastern Mediterranean Region	2010	support	0.798046
Eastern Mediterranean Region	2011	support	0.748633
Eastern Mediterranean Region	2012	support	0.741153
Eastern Mediterranean Region	2013	support	0.723374
Eastern Mediterranean Region	2014	support	0.719648
Eastern Mediterranean Region	2015	support	0.713941
Eastern Mediterranean Region	2016	support	0.763656
Western Pacific Region	2006	support	0.824543
Western Pacific Region	2007	support	0.859264
Western Pacific Region	2008	support	0.790578
Western Pacific Region	2009	support	0.821197
Western Pacific Region	2010	support	0.847963
Western Pacific Region	2011	support	0.808978
Western Pacific Region	2012	support	0.81855
Western Pacific Region	2013	support	0.837104
Western Pacific Region	2014	support	0.812605
Western Pacific Region	2015	support	0.831337
Western Pacific Region	2016	support	0.839856
Syria	2008	wellRested	0.565657
Syria	2009	wellRested	0.656566
Syria	2010	wellRested	0.602041
Syria	2011	wellRested	0.666667
Syria	2012	wellRested	0.642857
Syria	2013	wellRested	0.378049
Syria	2015	wellRested	0.358025
African Region	2006	wellRested	0.654815
African Region	2007	wellRested	0.669823
African Region	2008	wellRested	0.652675
African Region	2009	wellRested	0.701477
African Region	2010	wellRested	0.6995
African Region	2011	wellRested	0.675098
African Region	2012	wellRested	0.68087
African Region	2013	wellRested	0.650136
African Region	2014	wellRested	0.653136
African Region	2015	wellRested	0.660818
African Region	2016	wellRested	0.645395
Region of Americas	2006	wellRested	0.69273
Region of Americas	2007	wellRested	0.731465
Region of Americas	2008	wellRested	0.724828
Region of Americas	2009	wellRested	0.756831
Region of Americas	2010	wellRested	0.758566
Region of Americas	2011	wellRested	0.729027
Region of Americas	2012	wellRested	0.725394
Region of Americas	2013	wellRested	0.704535
Region of Americas	2014	wellRested	0.714416
Region of Americas	2015	wellRested	0.714579
Region of Americas	2016	wellRested	0.705286
Southeast Asia	2006	wellRested	0.699935
Southeast Asia	2007	wellRested	0.707674
Southeast Asia	2008	wellRested	0.693241
Southeast Asia	2009	wellRested	0.697778
Southeast Asia	2010	wellRested	0.733973
Southeast Asia	2011	wellRested	0.704495
Southeast Asia	2012	wellRested	0.713824
Southeast Asia	2013	wellRested	0.728359
Southeast Asia	2014	wellRested	0.71875
Southeast Asia	2015	wellRested	0.727146
Southeast Asia	2016	wellRested	0.692845
European Region	2006	wellRested	0.604181
European Region	2007	wellRested	0.595734
European Region	2008	wellRested	0.637418
European Region	2009	wellRested	0.624675
European Region	2010	wellRested	0.640955
European Region	2011	wellRested	0.636183
European Region	2012	wellRested	0.627407
European Region	2013	wellRested	0.632674
European Region	2014	wellRested	0.631962
European Region	2015	wellRested	0.639316
European Region	2016	wellRested	0.643472
Eastern Mediterranean Region	2006	wellRested	0.669238
Eastern Mediterranean Region	2007	wellRested	0.639807
Eastern Mediterranean Region	2008	wellRested	0.6316
Eastern Mediterranean Region	2009	wellRested	0.677565
Eastern Mediterranean Region	2010	wellRested	0.691036
Eastern Mediterranean Region	2011	wellRested	0.678442
Eastern Mediterranean Region	2012	wellRested	0.679521
Eastern Mediterranean Region	2013	wellRested	0.651193
Eastern Mediterranean Region	2014	wellRested	0.630856
Eastern Mediterranean Region	2015	wellRested	0.644836
Eastern Mediterranean Region	2016	wellRested	0.662614
Western Pacific Region	2006	wellRested	0.709404
Western Pacific Region	2007	wellRested	0.721038
Western Pacific Region	2008	wellRested	0.708887
Western Pacific Region	2009	wellRested	0.760093
Western Pacific Region	2010	wellRested	0.778549
Western Pacific Region	2011	wellRested	0.729526
Western Pacific Region	2012	wellRested	0.73869
Western Pacific Region	2013	wellRested	0.735023
Western Pacific Region	2014	wellRested	0.716111
Western Pacific Region	2015	wellRested	0.734763
Western Pacific Region	2016	wellRested	0.747584
Syria	2008	freedom	0.65625
Syria	2009	freedom	0.75
Syria	2010	freedom	0.652174
Syria	2011	freedom	0.52809
Syria	2012	freedom	0.470588
Syria	2013	freedom	0.45977
Syria	2015	freedom	0.453488
African Region	2006	freedom	0.674244
African Region	2007	freedom	0.671348
African Region	2008	freedom	0.601178
African Region	2009	freedom	0.6499
African Region	2010	freedom	0.702126
African Region	2011	freedom	0.71001
African Region	2012	freedom	0.646059
African Region	2013	freedom	0.687894
African Region	2014	freedom	0.688048
African Region	2015	freedom	0.721445
African Region	2016	freedom	0.72312
Region of Americas	2006	freedom	0.748972
Region of Americas	2007	freedom	0.744173
Region of Americas	2008	freedom	0.727541
Region of Americas	2009	freedom	0.745603
Region of Americas	2010	freedom	0.755471
Region of Americas	2011	freedom	0.784801
Region of Americas	2012	freedom	0.793532
Region of Americas	2013	freedom	0.798582
Region of Americas	2014	freedom	0.793868
Region of Americas	2015	freedom	0.781041
Region of Americas	2016	freedom	0.786194
Southeast Asia	2006	freedom	0.728558
Southeast Asia	2007	freedom	0.658963
Southeast Asia	2008	freedom	0.713253
Southeast Asia	2009	freedom	0.728319
Southeast Asia	2010	freedom	0.710191
Southeast Asia	2011	freedom	0.802524
Southeast Asia	2012	freedom	0.717291
Southeast Asia	2013	freedom	0.783601
Southeast Asia	2014	freedom	0.798078
Southeast Asia	2015	freedom	0.821184
Southeast Asia	2016	freedom	0.864315
European Region	2006	freedom	0.736023
European Region	2007	freedom	0.702865
European Region	2008	freedom	0.73542
European Region	2009	freedom	0.650162
European Region	2010	freedom	0.682276
European Region	2011	freedom	0.721122
European Region	2012	freedom	0.715714
European Region	2013	freedom	0.718547
European Region	2014	freedom	0.734641
European Region	2015	freedom	0.747444
European Region	2016	freedom	0.765201
Eastern Mediterranean Region	2006	freedom	0.711764
Eastern Mediterranean Region	2007	freedom	0.548886
Eastern Mediterranean Region	2008	freedom	0.565719
Eastern Mediterranean Region	2009	freedom	0.680549
Eastern Mediterranean Region	2010	freedom	0.645181
Eastern Mediterranean Region	2011	freedom	0.662336
Eastern Mediterranean Region	2012	freedom	0.630927
Eastern Mediterranean Region	2013	freedom	0.620465
Eastern Mediterranean Region	2014	freedom	0.666286
Eastern Mediterranean Region	2015	freedom	0.69305
Eastern Mediterranean Region	2016	freedom	0.716525
Western Pacific Region	2006	freedom	0.82012
Western Pacific Region	2007	freedom	0.831545
Western Pacific Region	2008	freedom	0.753251
Western Pacific Region	2009	freedom	0.811488
Western Pacific Region	2010	freedom	0.813385
Western Pacific Region	2011	freedom	0.821371
Western Pacific Region	2012	freedom	0.82193
Western Pacific Region	2013	freedom	0.828774
Western Pacific Region	2014	freedom	0.812264
Western Pacific Region	2015	freedom	0.80727
Western Pacific Region	2016	freedom	0.827908
Syria	2008	healthProblems	0.252525
Syria	2009	healthProblems	0.232323
Syria	2010	healthProblems	0.12
Syria	2011	healthProblems	0.12
Syria	2012	healthProblems	0.11
Syria	2013	healthProblems	0.15
Syria	2015	healthProblems	0.17
African Region	2006	healthProblems	0.268189
African Region	2007	healthProblems	0.267832
African Region	2008	healthProblems	0.250484
African Region	2009	healthProblems	0.296267
African Region	2010	healthProblems	0.266
African Region	2011	healthProblems	0.249899
African Region	2012	healthProblems	0.247708
African Region	2013	healthProblems	0.25854
African Region	2014	healthProblems	0.262007
African Region	2015	healthProblems	0.281284
African Region	2016	healthProblems	0.326257
Region of Americas	2006	healthProblems	0.221046
Region of Americas	2007	healthProblems	0.218221
Region of Americas	2008	healthProblems	0.232274
Region of Americas	2009	healthProblems	0.20553
Region of Americas	2010	healthProblems	0.225
Region of Americas	2011	healthProblems	0.227463
Region of Americas	2012	healthProblems	0.214701
Region of Americas	2013	healthProblems	0.206518
Region of Americas	2014	healthProblems	0.209997
Region of Americas	2015	healthProblems	0.203025
Region of Americas	2016	healthProblems	0.210544
Southeast Asia	2006	healthProblems	0.244562
Southeast Asia	2007	healthProblems	0.24069
Southeast Asia	2008	healthProblems	0.273299
Southeast Asia	2009	healthProblems	0.309512
Southeast Asia	2010	healthProblems	0.311667
Southeast Asia	2011	healthProblems	0.263165
Southeast Asia	2012	healthProblems	0.262929
Southeast Asia	2013	healthProblems	0.243258
Southeast Asia	2014	healthProblems	0.245606
Southeast Asia	2015	healthProblems	0.263934
Southeast Asia	2016	healthProblems	0.264175
European Region	2006	healthProblems	0.268137
European Region	2007	healthProblems	0.266343
European Region	2008	healthProblems	0.262924
European Region	2009	healthProblems	0.262609
European Region	2010	healthProblems	0.263745
European Region	2011	healthProblems	0.24783
European Region	2012	healthProblems	0.251116
European Region	2013	healthProblems	0.256418
European Region	2014	healthProblems	0.246469
European Region	2015	healthProblems	0.246254
European Region	2016	healthProblems	0.245411
Eastern Mediterranean Region	2006	healthProblems	0.219315
Eastern Mediterranean Region	2007	healthProblems	0.222682
Eastern Mediterranean Region	2008	healthProblems	0.247303
Eastern Mediterranean Region	2009	healthProblems	0.261546
Eastern Mediterranean Region	2010	healthProblems	0.259261
Eastern Mediterranean Region	2011	healthProblems	0.224816
Eastern Mediterranean Region	2012	healthProblems	0.213544
Eastern Mediterranean Region	2013	healthProblems	0.211495
Eastern Mediterranean Region	2014	healthProblems	0.219034
Eastern Mediterranean Region	2015	healthProblems	0.220622
Eastern Mediterranean Region	2016	healthProblems	0.203125
Western Pacific Region	2006	healthProblems	0.216756
Western Pacific Region	2007	healthProblems	0.216536
Western Pacific Region	2008	healthProblems	0.221505
Western Pacific Region	2009	healthProblems	0.217031
Western Pacific Region	2010	healthProblems	0.219114
Western Pacific Region	2011	healthProblems	0.217572
Western Pacific Region	2012	healthProblems	0.217051
Western Pacific Region	2013	healthProblems	0.227383
Western Pacific Region	2014	healthProblems	0.235283
Western Pacific Region	2015	healthProblems	0.221128
Western Pacific Region	2016	healthProblems	0.22586
Syria	2008	healthcare	0.540816
Syria	2009	healthcare	0.683673
Syria	2010	healthcare	0.770833
Syria	2011	healthcare	0.389474
Syria	2012	healthcare	0.319149
Syria	2013	healthcare	0.397849
Syria	2015	healthcare	0.391753
African Region	2006	healthcare	0.444231
African Region	2007	healthcare	0.449333
African Region	2008	healthcare	0.398639
African Region	2009	healthcare	0.343552
African Region	2010	healthcare	0.325283
African Region	2011	healthcare	0.394635
African Region	2012	healthcare	0.429042
African Region	2013	healthcare	0.372875
African Region	2014	healthcare	0.394829
African Region	2015	healthcare	0.415551
African Region	2016	healthcare	0.413568
Region of Americas	2006	healthcare	0.608152
Region of Americas	2007	healthcare	0.587511
Region of Americas	2008	healthcare	0.575001
Region of Americas	2009	healthcare	0.610859
Region of Americas	2010	healthcare	0.583118
Region of Americas	2011	healthcare	0.573703
Region of Americas	2012	healthcare	0.586787
Region of Americas	2013	healthcare	0.556706
Region of Americas	2014	healthcare	0.541308
Region of Americas	2015	healthcare	0.505419
Region of Americas	2016	healthcare	0.517127
Southeast Asia	2006	healthcare	0.716488
Southeast Asia	2007	healthcare	0.676536
Southeast Asia	2008	healthcare	0.700238
Southeast Asia	2009	healthcare	0.663176
Southeast Asia	2010	healthcare	0.623069
Southeast Asia	2011	healthcare	0.66647
Southeast Asia	2012	healthcare	0.679196
Southeast Asia	2013	healthcare	0.716613
Southeast Asia	2014	healthcare	0.737954
Southeast Asia	2015	healthcare	0.736939
Southeast Asia	2016	healthcare	0.741651
European Region	2006	healthcare	0.540412
European Region	2007	healthcare	0.593667
European Region	2008	healthcare	0.651446
European Region	2009	healthcare	0.59118
European Region	2010	healthcare	0.616048
European Region	2011	healthcare	0.610594
European Region	2012	healthcare	0.63062
European Region	2013	healthcare	0.608847
European Region	2014	healthcare	0.627379
European Region	2015	healthcare	0.64163
European Region	2016	healthcare	0.638348
Eastern Mediterranean Region	2006	healthcare	0.586935
Eastern Mediterranean Region	2007	healthcare	0.584659
Eastern Mediterranean Region	2008	healthcare	0.552928
Eastern Mediterranean Region	2009	healthcare	0.59281
Eastern Mediterranean Region	2010	healthcare	0.536349
Eastern Mediterranean Region	2011	healthcare	0.539705
Eastern Mediterranean Region	2012	healthcare	0.457615
Eastern Mediterranean Region	2013	healthcare	0.52502
Eastern Mediterranean Region	2014	healthcare	0.518525
Eastern Mediterranean Region	2015	healthcare	0.528442
Eastern Mediterranean Region	2016	healthcare	0.549524
Western Pacific Region	2006	healthcare	0.70907
Western Pacific Region	2007	healthcare	0.751234
Western Pacific Region	2008	healthcare	0.707191
Western Pacific Region	2009	healthcare	0.76096
Western Pacific Region	2010	healthcare	0.728938
Western Pacific Region	2011	healthcare	0.710315
Western Pacific Region	2012	healthcare	0.742492
Western Pacific Region	2013	healthcare	0.75874
Western Pacific Region	2014	healthcare	0.723804
Western Pacific Region	2015	healthcare	0.735827
Western Pacific Region	2016	healthcare	0.723594
Syria	2008	food	0.164948
Syria	2009	food	0.16
Syria	2010	food	NA
Syria	2011	food	0.371134
Syria	2012	food	0.418605
Syria	2013	food	0.56962
Syria	2015	food	0.481481
African Region	2006	food	0.580072
African Region	2007	food	0.530183
African Region	2008	food	0.600125
African Region	2009	food	0.57468
African Region	2010	food	0.576513
African Region	2011	food	0.528689
African Region	2012	food	0.536626
African Region	2013	food	0.583515
African Region	2014	food	0.561342
African Region	2015	food	0.590736
African Region	2016	food	0.625525
Region of Americas	2006	food	0.338106
Region of Americas	2007	food	0.318938
Region of Americas	2008	food	0.350172
Region of Americas	2009	food	0.336029
Region of Americas	2010	food	0.365184
Region of Americas	2011	food	0.356949
Region of Americas	2012	food	0.354048
Region of Americas	2013	food	0.389406
Region of Americas	2014	food	0.367733
Region of Americas	2015	food	0.3648
Region of Americas	2016	food	0.411241
Southeast Asia	2006	food	0.232896
Southeast Asia	2007	food	0.243586
Southeast Asia	2008	food	0.246673
Southeast Asia	2009	food	0.249976
Southeast Asia	2010	food	0.250455
Southeast Asia	2011	food	0.280658
Southeast Asia	2012	food	0.303983
Southeast Asia	2013	food	0.269697
Southeast Asia	2014	food	0.311162
Southeast Asia	2015	food	0.335581
Southeast Asia	2016	food	0.436035
European Region	2006	food	0.191228
European Region	2007	food	0.20535
European Region	2008	food	0.181943
European Region	2009	food	0.219583
European Region	2010	food	0.206124
European Region	2011	food	0.193773
European Region	2012	food	0.20543
European Region	2013	food	0.203668
European Region	2014	food	0.188528
European Region	2015	food	0.189003
European Region	2016	food	0.184762
Eastern Mediterranean Region	2006	food	0.182245
Eastern Mediterranean Region	2007	food	0.231232
Eastern Mediterranean Region	2008	food	0.273776
Eastern Mediterranean Region	2009	food	0.222327
Eastern Mediterranean Region	2010	food	0.255298
Eastern Mediterranean Region	2011	food	0.277385
Eastern Mediterranean Region	2012	food	0.289307
Eastern Mediterranean Region	2013	food	0.306144
Eastern Mediterranean Region	2014	food	0.329225
Eastern Mediterranean Region	2015	food	0.335347
Eastern Mediterranean Region	2016	food	0.336052
Western Pacific Region	2006	food	0.246612
Western Pacific Region	2007	food	0.227118
Western Pacific Region	2008	food	0.242989
Western Pacific Region	2009	food	0.240954
Western Pacific Region	2010	food	0.2092
Western Pacific Region	2011	food	0.253194
Western Pacific Region	2012	food	0.244227
Western Pacific Region	2013	food	0.257989
Western Pacific Region	2014	food	0.265664
Western Pacific Region	2015	food	0.260497
Western Pacific Region	2016	food	0.267257
Syria	2008	shelter	0.134021
Syria	2009	shelter	0.2
Syria	2010	shelter	0.255102
Syria	2011	shelter	0.195876
Syria	2012	shelter	0.298851
Syria	2013	shelter	0.445783
Syria	2015	shelter	0.348315
African Region	2006	shelter	0.283677
African Region	2007	shelter	0.291209
African Region	2008	shelter	0.266905
African Region	2009	shelter	0.3072
African Region	2010	shelter	0.341308
African Region	2011	shelter	0.296823
African Region	2012	shelter	0.346503
African Region	2013	shelter	0.362263
African Region	2014	shelter	0.368684
African Region	2015	shelter	0.359967
African Region	2016	shelter	0.427295
Region of Americas	2006	shelter	0.18813
Region of Americas	2007	shelter	0.164314
Region of Americas	2008	shelter	0.194261
Region of Americas	2009	shelter	0.164312
Region of Americas	2010	shelter	0.20449
Region of Americas	2011	shelter	0.191725
Region of Americas	2012	shelter	0.197102
Region of Americas	2013	shelter	0.216198
Region of Americas	2014	shelter	0.220693
Region of Americas	2015	shelter	0.236261
Region of Americas	2016	shelter	0.271858
Southeast Asia	2006	shelter	0.168695
Southeast Asia	2007	shelter	0.195483
Southeast Asia	2008	shelter	0.163946
Southeast Asia	2009	shelter	0.157884
Southeast Asia	2010	shelter	0.182736
Southeast Asia	2011	shelter	0.20601
Southeast Asia	2012	shelter	0.219875
Southeast Asia	2013	shelter	0.217477
Southeast Asia	2014	shelter	0.213201
Southeast Asia	2015	shelter	0.279235
Southeast Asia	2016	shelter	0.367467
European Region	2006	shelter	0.167165
European Region	2007	shelter	0.199109
European Region	2008	shelter	0.169156
European Region	2009	shelter	0.179851
European Region	2010	shelter	0.162823
European Region	2011	shelter	0.152829
European Region	2012	shelter	0.169849
European Region	2013	shelter	0.159846
European Region	2014	shelter	0.144178
European Region	2015	shelter	0.156256
European Region	2016	shelter	0.154924
Eastern Mediterranean Region	2006	shelter	0.191132
Eastern Mediterranean Region	2007	shelter	0.155807
Eastern Mediterranean Region	2008	shelter	0.219075
Eastern Mediterranean Region	2009	shelter	0.19635
Eastern Mediterranean Region	2010	shelter	0.22104
Eastern Mediterranean Region	2011	shelter	0.2466
Eastern Mediterranean Region	2012	shelter	0.241868
Eastern Mediterranean Region	2013	shelter	0.242645
Eastern Mediterranean Region	2014	shelter	0.261594
Eastern Mediterranean Region	2015	shelter	0.249002
Eastern Mediterranean Region	2016	shelter	0.253258
Western Pacific Region	2006	shelter	0.195496
Western Pacific Region	2007	shelter	0.21228
Western Pacific Region	2008	shelter	0.182462
Western Pacific Region	2009	shelter	0.177996
Western Pacific Region	2010	shelter	0.191777
Western Pacific Region	2011	shelter	0.20989
Western Pacific Region	2012	shelter	0.235875
Western Pacific Region	2013	shelter	0.258126
Western Pacific Region	2014	shelter	0.239871
Western Pacific Region	2015	shelter	0.21774
Western Pacific Region	2016	shelter	0.243483
Syria	2008	lifeSatisfaction	5.3
Syria	2009	lifeSatisfaction	5
Syria	2010	lifeSatisfaction	4.5
Syria	2011	lifeSatisfaction	4
Syria	2012	lifeSatisfaction	3.2
Syria	2013	lifeSatisfaction	2.7
Syria	2015	lifeSatisfaction	3.5
African Region	2006	lifeSatisfaction	4.1
African Region	2007	lifeSatisfaction	4.38
African Region	2008	lifeSatisfaction	4.3125
African Region	2009	lifeSatisfaction	4.3381
African Region	2010	lifeSatisfaction	4.25714
African Region	2011	lifeSatisfaction	4.52941
African Region	2012	lifeSatisfaction	4.35517
African Region	2013	lifeSatisfaction	4.025
African Region	2014	lifeSatisfaction	4.19118
African Region	2015	lifeSatisfaction	4.22258
African Region	2016	lifeSatisfaction	4.15588
Region of Americas	2006	lifeSatisfaction	5.868
Region of Americas	2007	lifeSatisfaction	6.02273
Region of Americas	2008	lifeSatisfaction	5.94545
Region of Americas	2009	lifeSatisfaction	6.465
Region of Americas	2010	lifeSatisfaction	6.29524
Region of Americas	2011	lifeSatisfaction	6.16957
Region of Americas	2012	lifeSatisfaction	6.21364
Region of Americas	2013	lifeSatisfaction	6.26522
Region of Americas	2014	lifeSatisfaction	6.2
Region of Americas	2015	lifeSatisfaction	6.05714
Region of Americas	2016	lifeSatisfaction	5.99524
Southeast Asia	2006	lifeSatisfaction	4.88333
Southeast Asia	2007	lifeSatisfaction	4.93333
Southeast Asia	2008	lifeSatisfaction	4.9
Southeast Asia	2009	lifeSatisfaction	4.95
Southeast Asia	2010	lifeSatisfaction	4.98333
Southeast Asia	2011	lifeSatisfaction	4.91667
Southeast Asia	2012	lifeSatisfaction	4.82857
Southeast Asia	2013	lifeSatisfaction	4.95
Southeast Asia	2014	lifeSatisfaction	5.075
Southeast Asia	2015	lifeSatisfaction	4.85
Southeast Asia	2016	lifeSatisfaction	4.95
European Region	2006	lifeSatisfaction	5.80833
European Region	2007	lifeSatisfaction	5.84828
European Region	2008	lifeSatisfaction	6.16944
European Region	2009	lifeSatisfaction	5.71395
European Region	2010	lifeSatisfaction	5.79348
European Region	2011	lifeSatisfaction	5.82857
European Region	2012	lifeSatisfaction	5.94038
European Region	2013	lifeSatisfaction	5.858
European Region	2014	lifeSatisfaction	5.92745
European Region	2015	lifeSatisfaction	5.93269
European Region	2016	lifeSatisfaction	6.01765
Eastern Mediterranean Region	2006	lifeSatisfaction	5.66
Eastern Mediterranean Region	2007	lifeSatisfaction	5.47143
Eastern Mediterranean Region	2008	lifeSatisfaction	4.95455
Eastern Mediterranean Region	2009	lifeSatisfaction	5.38125
Eastern Mediterranean Region	2010	lifeSatisfaction	5.40588
Eastern Mediterranean Region	2011	lifeSatisfaction	5.21053
Eastern Mediterranean Region	2012	lifeSatisfaction	5.12778
Eastern Mediterranean Region	2013	lifeSatisfaction	5.19333
Eastern Mediterranean Region	2014	lifeSatisfaction	5.15294
Eastern Mediterranean Region	2015	lifeSatisfaction	5.10625
Eastern Mediterranean Region	2016	lifeSatisfaction	5.2125
Western Pacific Region	2006	lifeSatisfaction	5.50714
Western Pacific Region	2007	lifeSatisfaction	5.79167
Western Pacific Region	2008	lifeSatisfaction	5.38
Western Pacific Region	2009	lifeSatisfaction	5.23333
Western Pacific Region	2010	lifeSatisfaction	5.72308
Western Pacific Region	2011	lifeSatisfaction	5.64
Western Pacific Region	2012	lifeSatisfaction	5.69286
Western Pacific Region	2013	lifeSatisfaction	5.69091
Western Pacific Region	2014	lifeSatisfaction	5.6
Western Pacific Region	2015	lifeSatisfaction	5.74615
Western Pacific Region	2016	lifeSatisfaction	5.67692
Syria	2008	hope	6.3
Syria	2009	hope	6.3
Syria	2010	hope	5.7
Syria	2011	hope	5.2
Syria	2012	hope	5.4
Syria	2013	hope	5.6
Syria	2015	hope	4.9
African Region	2006	hope	6.42105
African Region	2007	hope	6.74444
African Region	2008	hope	6.48182
African Region	2009	hope	6.56842
African Region	2010	hope	6.735
African Region	2011	hope	6.87879
African Region	2012	hope	6.74444
African Region	2013	hope	6.65769
African Region	2014	hope	6.5697
African Region	2015	hope	6.88966
African Region	2016	hope	6.63125
Region of Americas	2006	hope	7.15
Region of Americas	2007	hope	7.1
Region of Americas	2008	hope	6.91579
Region of Americas	2009	hope	7.4
Region of Americas	2010	hope	7.35
Region of Americas	2011	hope	7.35
Region of Americas	2012	hope	7.37
Region of Americas	2013	hope	7.57143
Region of Americas	2014	hope	7.49091
Region of Americas	2015	hope	7.36842
Region of Americas	2016	hope	7.42632
Southeast Asia	2006	hope	6.58333
Southeast Asia	2007	hope	6.71667
Southeast Asia	2008	hope	6.65
Southeast Asia	2009	hope	6.26
Southeast Asia	2010	hope	6.5
Southeast Asia	2011	hope	6.35
Southeast Asia	2012	hope	6.41429
Southeast Asia	2013	hope	6.6625
Southeast Asia	2014	hope	6.6625
Southeast Asia	2015	hope	6.6375
Southeast Asia	2016	hope	6.7
European Region	2006	hope	6.72766
European Region	2007	hope	6.74828
European Region	2008	hope	6.93429
European Region	2009	hope	6.52619
European Region	2010	hope	6.46667
European Region	2011	hope	6.45208
European Region	2012	hope	6.56275
European Region	2013	hope	6.55714
European Region	2014	hope	6.608
European Region	2015	hope	6.66275
European Region	2016	hope	6.706
Eastern Mediterranean Region	2006	hope	6.95556
Eastern Mediterranean Region	2007	hope	6.44286
Eastern Mediterranean Region	2008	hope	5.93636
Eastern Mediterranean Region	2009	hope	6.69333
Eastern Mediterranean Region	2010	hope	6.69375
Eastern Mediterranean Region	2011	hope	6.6
Eastern Mediterranean Region	2012	hope	6.38824
Eastern Mediterranean Region	2013	hope	6.36429
Eastern Mediterranean Region	2014	hope	6.4875
Eastern Mediterranean Region	2015	hope	6.58667
Eastern Mediterranean Region	2016	hope	6.67333
Western Pacific Region	2006	hope	6.64615
Western Pacific Region	2007	hope	7.00909
Western Pacific Region	2008	hope	6.51429
Western Pacific Region	2009	hope	6.25
Western Pacific Region	2010	hope	6.79167
Western Pacific Region	2011	hope	6.74286
Western Pacific Region	2012	hope	6.69231
Western Pacific Region	2013	hope	6.83
Western Pacific Region	2014	hope	6.84615
Western Pacific Region	2015	hope	7.10833
Western Pacific Region	2016	hope	6.825
Syria	2008	pain	0.38
Syria	2009	pain	0.33
Syria	2010	pain	0.161616
Syria	2011	pain	0.262626
Syria	2012	pain	0.163265
Syria	2013	pain	0.14433
Syria	2015	pain	0.15
African Region	2006	pain	0.319763
African Region	2007	pain	0.302857
African Region	2008	pain	0.290118
African Region	2009	pain	0.27684
African Region	2010	pain	0.285116
African Region	2011	pain	0.307419
African Region	2012	pain	0.309548
African Region	2013	pain	0.347982
African Region	2014	pain	0.365628
African Region	2015	pain	0.368456
African Region	2016	pain	0.415238
Region of Americas	2006	pain	0.296609
Region of Americas	2007	pain	0.267036
Region of Americas	2008	pain	0.280587
Region of Americas	2009	pain	0.266064
Region of Americas	2010	pain	0.279251
Region of Americas	2011	pain	0.297455
Region of Americas	2012	pain	0.317302
Region of Americas	2013	pain	0.320091
Region of Americas	2014	pain	0.331583
Region of Americas	2015	pain	0.334863
Region of Americas	2016	pain	0.340241
Southeast Asia	2006	pain	0.248434
Southeast Asia	2007	pain	0.225741
Southeast Asia	2008	pain	0.221306
Southeast Asia	2009	pain	0.260488
Southeast Asia	2010	pain	0.24404
Southeast Asia	2011	pain	0.244825
Southeast Asia	2012	pain	0.266854
Southeast Asia	2013	pain	0.304583
Southeast Asia	2014	pain	0.29375
Southeast Asia	2015	pain	0.352121
Southeast Asia	2016	pain	0.364355
European Region	2006	pain	0.247354
European Region	2007	pain	0.244525
European Region	2008	pain	0.251237
European Region	2009	pain	0.265204
European Region	2010	pain	0.259256
European Region	2011	pain	0.25719
European Region	2012	pain	0.274337
European Region	2013	pain	0.277002
European Region	2014	pain	0.26724
European Region	2015	pain	0.259424
European Region	2016	pain	0.273784
Eastern Mediterranean Region	2006	pain	0.28414
Eastern Mediterranean Region	2007	pain	0.315441
Eastern Mediterranean Region	2008	pain	0.342328
Eastern Mediterranean Region	2009	pain	0.360113
Eastern Mediterranean Region	2010	pain	0.367135
Eastern Mediterranean Region	2011	pain	0.36072
Eastern Mediterranean Region	2012	pain	0.365246
Eastern Mediterranean Region	2013	pain	0.365785
Eastern Mediterranean Region	2014	pain	0.37466
Eastern Mediterranean Region	2015	pain	0.37561
Eastern Mediterranean Region	2016	pain	0.386496
Western Pacific Region	2006	pain	0.224508
Western Pacific Region	2007	pain	0.153267
Western Pacific Region	2008	pain	0.221216
Western Pacific Region	2009	pain	0.181807
Western Pacific Region	2010	pain	0.180751
Western Pacific Region	2011	pain	0.212584
Western Pacific Region	2012	pain	0.237022
Western Pacific Region	2013	pain	0.217273
Western Pacific Region	2014	pain	0.239892
Western Pacific Region	2015	pain	0.234693
Western Pacific Region	2016	pain	0.236172
Syria	2008	respect	0.808081
Syria	2009	respect	0.919192
Syria	2010	respect	0.877551
Syria	2011	respect	0.787879
Syria	2012	respect	0.678571
Syria	2013	respect	0.614458
Syria	2015	respect	0.576471
African Region	2006	respect	0.808934
African Region	2007	respect	0.810946
African Region	2008	respect	0.810204
African Region	2009	respect	0.827497
African Region	2010	respect	0.858571
African Region	2011	respect	0.837655
African Region	2012	respect	0.834343
African Region	2013	respect	0.817249
African Region	2014	respect	0.817768
African Region	2015	respect	0.825653
African Region	2016	respect	0.826687
Region of Americas	2006	respect	0.908077
Region of Americas	2007	respect	0.911708
Region of Americas	2008	respect	0.917056
Region of Americas	2009	respect	0.931508
Region of Americas	2010	respect	0.92318
Region of Americas	2011	respect	0.913662
Region of Americas	2012	respect	0.915443
Region of Americas	2013	respect	0.918206
Region of Americas	2014	respect	0.918965
Region of Americas	2015	respect	0.926722
Region of Americas	2016	respect	0.923305
Southeast Asia	2006	respect	0.68897
Southeast Asia	2007	respect	0.680987
Southeast Asia	2008	respect	0.779754
Southeast Asia	2009	respect	0.798543
Southeast Asia	2010	respect	0.805319
Southeast Asia	2011	respect	0.8124
Southeast Asia	2012	respect	0.8019
Southeast Asia	2013	respect	0.753038
Southeast Asia	2014	respect	0.754531
Southeast Asia	2015	respect	0.783898
Southeast Asia	2016	respect	0.805195
European Region	2006	respect	0.872458
European Region	2007	respect	0.869118
European Region	2008	respect	0.885398
European Region	2009	respect	0.877175
European Region	2010	respect	0.885558
European Region	2011	respect	0.895758
European Region	2012	respect	0.891213
European Region	2013	respect	0.88126
European Region	2014	respect	0.88275
European Region	2015	respect	0.892769
European Region	2016	respect	0.901386
Eastern Mediterranean Region	2006	respect	0.872193
Eastern Mediterranean Region	2007	respect	0.854996
Eastern Mediterranean Region	2008	respect	0.828219
Eastern Mediterranean Region	2009	respect	0.876011
Eastern Mediterranean Region	2010	respect	0.886184
Eastern Mediterranean Region	2011	respect	0.877882
Eastern Mediterranean Region	2012	respect	0.884709
Eastern Mediterranean Region	2013	respect	0.887911
Eastern Mediterranean Region	2014	respect	0.865345
Eastern Mediterranean Region	2015	respect	0.888434
Eastern Mediterranean Region	2016	respect	0.899473
Western Pacific Region	2006	respect	0.803652
Western Pacific Region	2007	respect	0.783813
Western Pacific Region	2008	respect	0.781617
Western Pacific Region	2009	respect	0.84496
Western Pacific Region	2010	respect	0.853271
Western Pacific Region	2011	respect	0.808277
Western Pacific Region	2012	respect	0.837004
Western Pacific Region	2013	respect	0.844246
Western Pacific Region	2014	respect	0.834436
Western Pacific Region	2015	respect	0.835398
Western Pacific Region	2016	respect	0.856838
Syria	2008	positiveEmotion	0.626263
Syria	2009	positiveEmotion	0.5839
Syria	2010	positiveEmotion	0.535354
Syria	2011	positiveEmotion	0.651515
Syria	2012	positiveEmotion	0.484364
Syria	2013	positiveEmotion	0.387955
Syria	2015	positiveEmotion	0.369719
African Region	2006	positiveEmotion	0.684162
African Region	2007	positiveEmotion	0.687427
African Region	2008	positiveEmotion	0.664113
African Region	2009	positiveEmotion	0.697806
African Region	2010	positiveEmotion	0.682508
African Region	2011	positiveEmotion	0.686257
African Region	2012	positiveEmotion	0.673953
African Region	2013	positiveEmotion	0.671158
African Region	2014	positiveEmotion	0.676281
African Region	2015	positiveEmotion	0.673935
African Region	2016	positiveEmotion	0.691908
Region of Americas	2006	positiveEmotion	0.792152
Region of Americas	2007	positiveEmotion	0.810874
Region of Americas	2008	positiveEmotion	0.803492
Region of Americas	2009	positiveEmotion	0.830147
Region of Americas	2010	positiveEmotion	0.814984
Region of Americas	2011	positiveEmotion	0.818766
Region of Americas	2012	positiveEmotion	0.813063
Region of Americas	2013	positiveEmotion	0.812322
Region of Americas	2014	positiveEmotion	0.81281
Region of Americas	2015	positiveEmotion	0.807618
Region of Americas	2016	positiveEmotion	0.805529
Southeast Asia	2006	positiveEmotion	0.731982
Southeast Asia	2007	positiveEmotion	0.715188
Southeast Asia	2008	positiveEmotion	0.741971
Southeast Asia	2009	positiveEmotion	0.755186
Southeast Asia	2010	positiveEmotion	0.753479
Southeast Asia	2011	positiveEmotion	0.76205
Southeast Asia	2012	positiveEmotion	0.77021
Southeast Asia	2013	positiveEmotion	0.764174
Southeast Asia	2014	positiveEmotion	0.761938
Southeast Asia	2015	positiveEmotion	0.773994
Southeast Asia	2016	positiveEmotion	0.722522
European Region	2006	positiveEmotion	0.683009
European Region	2007	positiveEmotion	0.67872
European Region	2008	positiveEmotion	0.69364
European Region	2009	positiveEmotion	0.66589
European Region	2010	positiveEmotion	0.679618
European Region	2011	positiveEmotion	0.678609
European Region	2012	positiveEmotion	0.69162
European Region	2013	positiveEmotion	0.686511
European Region	2014	positiveEmotion	0.689125
European Region	2015	positiveEmotion	0.69858
European Region	2016	positiveEmotion	0.694138
Eastern Mediterranean Region	2006	positiveEmotion	0.666991
Eastern Mediterranean Region	2007	positiveEmotion	0.647534
Eastern Mediterranean Region	2008	positiveEmotion	0.623826
Eastern Mediterranean Region	2009	positiveEmotion	0.650232
Eastern Mediterranean Region	2010	positiveEmotion	0.649046
Eastern Mediterranean Region	2011	positiveEmotion	0.624655
Eastern Mediterranean Region	2012	positiveEmotion	0.626152
Eastern Mediterranean Region	2013	positiveEmotion	0.641764
Eastern Mediterranean Region	2014	positiveEmotion	0.61555
Eastern Mediterranean Region	2015	positiveEmotion	0.630887
Eastern Mediterranean Region	2016	positiveEmotion	0.646023
Western Pacific Region	2006	positiveEmotion	0.761887
Western Pacific Region	2007	positiveEmotion	0.744199
Western Pacific Region	2008	positiveEmotion	0.721479
Western Pacific Region	2009	positiveEmotion	0.719117
Western Pacific Region	2010	positiveEmotion	0.75518
Western Pacific Region	2011	positiveEmotion	0.735219
Western Pacific Region	2012	positiveEmotion	0.771578
Western Pacific Region	2013	positiveEmotion	0.773141
Western Pacific Region	2014	positiveEmotion	0.750062
Western Pacific Region	2015	positiveEmotion	0.75061
Western Pacific Region	2016	positiveEmotion	0.74492
Syria	2008	negativeEmotion	0.377407
Syria	2009	negativeEmotion	0.325296
Syria	2010	negativeEmotion	0.266933
Syria	2011	negativeEmotion	0.512149
Syria	2012	negativeEmotion	0.666413
Syria	2013	negativeEmotion	0.647666
Syria	2015	negativeEmotion	0.625335
African Region	2006	negativeEmotion	0.236701
African Region	2007	negativeEmotion	0.232192
African Region	2008	negativeEmotion	0.230654
African Region	2009	negativeEmotion	0.187278
African Region	2010	negativeEmotion	0.183257
African Region	2011	negativeEmotion	0.227334
African Region	2012	negativeEmotion	0.219743
African Region	2013	negativeEmotion	0.256891
African Region	2014	negativeEmotion	0.278315
African Region	2015	negativeEmotion	0.290207
African Region	2016	negativeEmotion	0.337113
Region of Americas	2006	negativeEmotion	0.290385
Region of Americas	2007	negativeEmotion	0.264251
Region of Americas	2008	negativeEmotion	0.268826
Region of Americas	2009	negativeEmotion	0.261651
Region of Americas	2010	negativeEmotion	0.257672
Region of Americas	2011	negativeEmotion	0.284617
Region of Americas	2012	negativeEmotion	0.303581
Region of Americas	2013	negativeEmotion	0.30587
Region of Americas	2014	negativeEmotion	0.310643
Region of Americas	2015	negativeEmotion	0.327345
Region of Americas	2016	negativeEmotion	0.330275
Southeast Asia	2006	negativeEmotion	0.231487
Southeast Asia	2007	negativeEmotion	0.237037
Southeast Asia	2008	negativeEmotion	0.202136
Southeast Asia	2009	negativeEmotion	0.215451
Southeast Asia	2010	negativeEmotion	0.231182
Southeast Asia	2011	negativeEmotion	0.216603
Southeast Asia	2012	negativeEmotion	0.220754
Southeast Asia	2013	negativeEmotion	0.239448
Southeast Asia	2014	negativeEmotion	0.226497
Southeast Asia	2015	negativeEmotion	0.271106
Southeast Asia	2016	negativeEmotion	0.296104
European Region	2006	negativeEmotion	0.261092
European Region	2007	negativeEmotion	0.246597
European Region	2008	negativeEmotion	0.234708
European Region	2009	negativeEmotion	0.261622
European Region	2010	negativeEmotion	0.261387
European Region	2011	negativeEmotion	0.261327
European Region	2012	negativeEmotion	0.274618
European Region	2013	negativeEmotion	0.284128
European Region	2014	negativeEmotion	0.272434
European Region	2015	negativeEmotion	0.267393
European Region	2016	negativeEmotion	0.262956
Eastern Mediterranean Region	2006	negativeEmotion	0.311475
Eastern Mediterranean Region	2007	negativeEmotion	0.322299
Eastern Mediterranean Region	2008	negativeEmotion	0.30688
Eastern Mediterranean Region	2009	negativeEmotion	0.320831
Eastern Mediterranean Region	2010	negativeEmotion	0.32961
Eastern Mediterranean Region	2011	negativeEmotion	0.322787
Eastern Mediterranean Region	2012	negativeEmotion	0.340325
Eastern Mediterranean Region	2013	negativeEmotion	0.357006
Eastern Mediterranean Region	2014	negativeEmotion	0.355256
Eastern Mediterranean Region	2015	negativeEmotion	0.360191
Eastern Mediterranean Region	2016	negativeEmotion	0.356005
Western Pacific Region	2006	negativeEmotion	0.263338
Western Pacific Region	2007	negativeEmotion	0.214741
Western Pacific Region	2008	negativeEmotion	0.261066
Western Pacific Region	2009	negativeEmotion	0.234866
Western Pacific Region	2010	negativeEmotion	0.232335
Western Pacific Region	2011	negativeEmotion	0.230969
Western Pacific Region	2012	negativeEmotion	0.247072
Western Pacific Region	2013	negativeEmotion	0.245621
Western Pacific Region	2014	negativeEmotion	0.277905
Western Pacific Region	2015	negativeEmotion	0.269233
Western Pacific Region	2016	negativeEmotion	0.261301

[truncated: 1 more sheets: Supplementary Figure 5]
